# Supplementary material for: Multiple sources of water preserved in impact glasses from Chang’e-5 lunar soil
Source: Sci Adv. 2024 May 10;10(19):eadl2413. doi: 10.1126/sciadv.adl2413 (PMC11086615; doi:10.1126/sciadv.adl2413)
Supplement: Supplementary file 2 — Data S1 [file sciadv.adl2413_data_s1.zip]

Archive with 1 entries (1 files):
- adl2413_Data_S1.xlsx
