# Supplementary material for: Multiple sources of water preserved in impact glasses from Chang’e-5 lunar soil
Source: Sci Adv. 2024 May 10;10(19):eadl2413. doi: 10.1126/sciadv.adl2413 (PMC11086615; doi:10.1126/sciadv.adl2413)
Supplement: Supplementary file 2 — Data S1 [file sciadv.adl2413_data_s1.zip › adl2413_Data_S1.xlsx]

## Sheet: Sheet1
Wavenumber (cm-1)	IG01-1	IG01-2	IG02-1	IG02-2	IG03-1	IG03-2	IG04-1	IG04-2	IG04-3	IG05-1	IG05-2	IG05-3	IG05-4	IG05-5	IG05-6	IG05-7
	Reflectance%	Reflectance%	Reflectance%	Reflectance%	Reflectance%	Reflectance%	Reflectance%	Reflectance%	Reflectance%	Reflectance%	Reflectance%	Reflectance%	Reflectance%	Reflectance%	Reflectance%	Reflectance%
2800.18	2.47692	2.45194	1.48364	1.36066	3.42109	4.30203	1.52416	2.88474	2.44139	2.61217	2.21202	3.15645	2.63953	2.24105	2.32492	2.73103
2800.66	2.47679	2.45174	1.48356	1.36063	3.42099	4.30203	1.52412	2.88459	2.44142	2.61205	2.21203	3.15625	2.63957	2.24079	2.32496	2.73103
2801.14	2.47666	2.45155	1.48347	1.36059	3.42088	4.30202	1.52409	2.88443	2.44145	2.61192	2.21205	3.15606	2.63961	2.24053	2.32499	2.73102
2801.63	2.47654	2.45136	1.48339	1.36056	3.42078	4.30202	1.52406	2.88426	2.44148	2.6118	2.21207	3.15586	2.63965	2.24027	2.32503	2.73102
2802.11	2.47641	2.45116	1.4833	1.36053	3.42068	4.30201	1.52403	2.8841	2.44151	2.61168	2.21209	3.15567	2.63969	2.24001	2.32507	2.73102
2802.59	2.47628	2.45097	1.48322	1.36049	3.42058	4.30201	1.52399	2.88394	2.44154	2.61156	2.21211	3.15548	2.63973	2.23974	2.32511	2.73101
2803.07	2.47616	2.45077	1.48313	1.36046	3.42047	4.30201	1.52396	2.88378	2.44157	2.61144	2.21213	3.15528	2.63977	2.23948	2.32514	2.73101
2803.55	2.47603	2.45058	1.48305	1.36042	3.42037	4.30201	1.52393	2.88361	2.4416	2.61131	2.21215	3.15509	2.63982	2.23922	2.32518	2.73101
2804.04	2.4759	2.45038	1.48296	1.36039	3.42027	4.302	1.5239	2.88344	2.44163	2.61119	2.21218	3.1549	2.63986	2.23896	2.32521	2.731
2804.52	2.47577	2.45019	1.48287	1.36036	3.42017	4.302	1.52387	2.88328	2.44166	2.61107	2.2122	3.15471	2.6399	2.2387	2.32525	2.731
2805	2.47564	2.44999	1.48279	1.36032	3.42007	4.30201	1.52384	2.88311	2.44169	2.61095	2.21222	3.15451	2.63994	2.23844	2.32529	2.73099
2805.48	2.47551	2.4498	1.4827	1.36029	3.41997	4.30201	1.52381	2.88294	2.44172	2.61083	2.21225	3.15432	2.63999	2.23818	2.32532	2.73099
2805.97	2.47538	2.4496	1.48262	1.36025	3.41987	4.30201	1.52378	2.88277	2.44175	2.61071	2.21227	3.15413	2.64003	2.23792	2.32536	2.73098
2806.45	2.47525	2.4494	1.48253	1.36022	3.41977	4.30201	1.52375	2.8826	2.44178	2.61059	2.2123	3.15394	2.64008	2.23766	2.32539	2.73098
2806.93	2.47512	2.44921	1.48244	1.36018	3.41967	4.30202	1.52373	2.88243	2.4418	2.61047	2.21233	3.15375	2.64012	2.2374	2.32543	2.73097
2807.41	2.47499	2.44901	1.48236	1.36015	3.41958	4.30202	1.5237	2.88226	2.44183	2.61035	2.21235	3.15356	2.64017	2.23715	2.32546	2.73097
2807.89	2.47486	2.44882	1.48227	1.36011	3.41948	4.30203	1.52367	2.88208	2.44186	2.61023	2.21238	3.15337	2.64022	2.23689	2.32549	2.73096
2808.38	2.47473	2.44862	1.48218	1.36008	3.41938	4.30203	1.52364	2.88191	2.44188	2.61011	2.21241	3.15319	2.64026	2.23663	2.32553	2.73096
2808.86	2.4746	2.44842	1.4821	1.36004	3.41928	4.30204	1.52362	2.88173	2.44191	2.60999	2.21244	3.153	2.64031	2.23637	2.32556	2.73095
2809.34	2.47446	2.44823	1.48201	1.36001	3.41919	4.30205	1.52359	2.88155	2.44194	2.60987	2.21247	3.15281	2.64036	2.23612	2.32559	2.73094
2809.82	2.47433	2.44803	1.48192	1.35997	3.41909	4.30206	1.52356	2.88138	2.44196	2.60975	2.2125	3.15262	2.64041	2.23586	2.32563	2.73094
2810.3	2.4742	2.44784	1.48183	1.35994	3.41899	4.30207	1.52354	2.8812	2.44199	2.60963	2.21253	3.15244	2.64045	2.2356	2.32566	2.73093
2810.79	2.47406	2.44764	1.48175	1.3599	3.4189	4.30208	1.52351	2.88102	2.44201	2.60951	2.21256	3.15225	2.6405	2.23535	2.32569	2.73092
2811.27	2.47393	2.44744	1.48166	1.35987	3.4188	4.30209	1.52349	2.88084	2.44203	2.60939	2.21259	3.15206	2.64055	2.23509	2.32572	2.73092
2811.75	2.47379	2.44725	1.48157	1.35983	3.41871	4.3021	1.52346	2.88065	2.44206	2.60927	2.21263	3.15188	2.6406	2.23484	2.32575	2.73091
2812.23	2.47366	2.44705	1.48148	1.35979	3.41861	4.30211	1.52344	2.88047	2.44208	2.60915	2.21266	3.15169	2.64066	2.23458	2.32578	2.7309
2812.72	2.47352	2.44685	1.4814	1.35976	3.41852	4.30212	1.52341	2.88029	2.4421	2.60903	2.2127	3.15151	2.64071	2.23433	2.32581	2.7309
2813.2	2.47339	2.44666	1.48131	1.35972	3.41842	4.30214	1.52339	2.8801	2.44212	2.60891	2.21273	3.15132	2.64076	2.23408	2.32584	2.73089
2813.68	2.47325	2.44646	1.48122	1.35969	3.41833	4.30215	1.52337	2.87992	2.44214	2.60879	2.21277	3.15114	2.64081	2.23382	2.32587	2.73088
2814.16	2.47312	2.44626	1.48113	1.35965	3.41823	4.30216	1.52335	2.87973	2.44216	2.60867	2.21281	3.15096	2.64086	2.23357	2.3259	2.73087
2814.64	2.47298	2.44606	1.48104	1.35962	3.41814	4.30218	1.52332	2.87954	2.44218	2.60855	2.21285	3.15077	2.64092	2.23332	2.32593	2.73086
2815.13	2.47284	2.44587	1.48096	1.35958	3.41805	4.30219	1.5233	2.87935	2.4422	2.60843	2.21288	3.15059	2.64097	2.23307	2.32596	2.73086
2815.61	2.4727	2.44567	1.48087	1.35954	3.41796	4.30221	1.52328	2.87916	2.44222	2.60831	2.21292	3.15041	2.64103	2.23282	2.32599	2.73085
2816.09	2.47257	2.44547	1.48078	1.35951	3.41786	4.30222	1.52326	2.87897	2.44224	2.6082	2.21296	3.15023	2.64108	2.23257	2.32602	2.73084
2816.57	2.47243	2.44528	1.48069	1.35947	3.41777	4.30224	1.52324	2.87878	2.44225	2.60808	2.21301	3.15005	2.64114	2.23232	2.32604	2.73083
2817.05	2.47229	2.44508	1.4806	1.35944	3.41768	4.30226	1.52321	2.87858	2.44227	2.60796	2.21305	3.14987	2.64119	2.23207	2.32607	2.73082
2817.54	2.47215	2.44488	1.48051	1.3594	3.41759	4.30228	1.52319	2.87839	2.44229	2.60784	2.21309	3.14969	2.64125	2.23182	2.3261	2.73081
2818.02	2.47201	2.44469	1.48042	1.35937	3.4175	4.30229	1.52317	2.87819	2.4423	2.60772	2.21313	3.14951	2.64131	2.23157	2.32613	2.7308
2818.5	2.47187	2.44449	1.48034	1.35933	3.41741	4.30231	1.52315	2.878	2.44232	2.60761	2.21318	3.14933	2.64137	2.23133	2.32615	2.73079
2818.98	2.47173	2.44429	1.48025	1.35929	3.41732	4.30233	1.52314	2.8778	2.44233	2.60749	2.21322	3.14915	2.64143	2.23108	2.32618	2.73078
2819.47	2.47159	2.44409	1.48016	1.35926	3.41723	4.30235	1.52312	2.8776	2.44234	2.60737	2.21327	3.14897	2.64149	2.23083	2.3262	2.73077
2819.95	2.47144	2.4439	1.48007	1.35922	3.41714	4.30237	1.5231	2.8774	2.44236	2.60725	2.21332	3.14879	2.64155	2.23059	2.32623	2.73076
2820.43	2.4713	2.4437	1.47998	1.35919	3.41705	4.30239	1.52308	2.8772	2.44237	2.60714	2.21336	3.14862	2.64161	2.23034	2.32625	2.73075
2820.91	2.47116	2.4435	1.47989	1.35915	3.41696	4.30241	1.52306	2.877	2.44238	2.60702	2.21341	3.14844	2.64167	2.2301	2.32627	2.73074
2821.39	2.47102	2.44331	1.4798	1.35912	3.41687	4.30243	1.52304	2.8768	2.44239	2.6069	2.21346	3.14826	2.64173	2.22986	2.3263	2.73073
2821.88	2.47087	2.44311	1.47971	1.35908	3.41678	4.30246	1.52303	2.8766	2.4424	2.60678	2.21351	3.14809	2.64179	2.22961	2.32632	2.73072
2822.36	2.47073	2.44291	1.47962	1.35905	3.41669	4.30248	1.52301	2.87639	2.44241	2.60667	2.21356	3.14791	2.64186	2.22937	2.32634	2.73071
2822.84	2.47058	2.44271	1.47953	1.35901	3.4166	4.3025	1.52299	2.87619	2.44241	2.60655	2.21361	3.14774	2.64192	2.22913	2.32637	2.7307
2823.32	2.47044	2.44252	1.47945	1.35897	3.41651	4.30252	1.52298	2.87598	2.44242	2.60644	2.21366	3.14756	2.64199	2.22889	2.32639	2.73069
2823.8	2.47029	2.44232	1.47936	1.35894	3.41643	4.30254	1.52296	2.87577	2.44243	2.60632	2.21372	3.14739	2.64205	2.22865	2.32641	2.73068
2824.29	2.47015	2.44212	1.47927	1.3589	3.41634	4.30257	1.52295	2.87556	2.44243	2.6062	2.21377	3.14721	2.64212	2.22841	2.32643	2.73067
2824.77	2.47	2.44193	1.47918	1.35887	3.41625	4.30259	1.52293	2.87535	2.44244	2.60609	2.21383	3.14704	2.64218	2.22817	2.32645	2.73065
2825.25	2.46986	2.44173	1.47909	1.35883	3.41616	4.30261	1.52292	2.87514	2.44244	2.60597	2.21388	3.14687	2.64225	2.22794	2.32647	2.73064
2825.73	2.46971	2.44153	1.479	1.3588	3.41608	4.30264	1.5229	2.87493	2.44244	2.60586	2.21394	3.14669	2.64232	2.2277	2.32649	2.73063
2826.22	2.46956	2.44134	1.47891	1.35876	3.41599	4.30266	1.52289	2.87472	2.44244	2.60574	2.214	3.14652	2.64239	2.22746	2.32651	2.73062
2826.7	2.46941	2.44114	1.47882	1.35873	3.41591	4.30269	1.52287	2.8745	2.44244	2.60562	2.21405	3.14635	2.64246	2.22723	2.32653	2.73061
2827.18	2.46927	2.44094	1.47873	1.35869	3.41582	4.30271	1.52286	2.87429	2.44244	2.60551	2.21411	3.14618	2.64253	2.22699	2.32654	2.73059
2827.66	2.46912	2.44075	1.47864	1.35866	3.41573	4.30274	1.52285	2.87407	2.44244	2.60539	2.21417	3.14601	2.6426	2.22676	2.32656	2.73058
2828.14	2.46897	2.44055	1.47855	1.35863	3.41565	4.30276	1.52283	2.87386	2.44244	2.60528	2.21423	3.14584	2.64267	2.22653	2.32658	2.73057
2828.62	2.46882	2.44036	1.47846	1.35859	3.41556	4.30279	1.52282	2.87364	2.44244	2.60517	2.2143	3.14567	2.64274	2.22629	2.3266	2.73056
2829.11	2.46867	2.44016	1.47837	1.35856	3.41548	4.30281	1.52281	2.87342	2.44243	2.60505	2.21436	3.1455	2.64282	2.22606	2.32661	2.73054
2829.59	2.46852	2.43996	1.47828	1.35852	3.41539	4.30284	1.5228	2.8732	2.44243	2.60494	2.21442	3.14533	2.64289	2.22583	2.32663	2.73053
2830.07	2.46837	2.43977	1.4782	1.35849	3.41531	4.30286	1.52279	2.87298	2.44242	2.60482	2.21449	3.14516	2.64297	2.2256	2.32664	2.73052
2830.55	2.46822	2.43957	1.47811	1.35846	3.41523	4.30289	1.52278	2.87276	2.44242	2.60471	2.21455	3.14499	2.64304	2.22537	2.32666	2.73051
2831.04	2.46806	2.43938	1.47802	1.35842	3.41514	4.30291	1.52277	2.87254	2.44241	2.6046	2.21462	3.14483	2.64312	2.22515	2.32667	2.73049
2831.52	2.46791	2.43918	1.47793	1.35839	3.41506	4.30294	1.52276	2.87231	2.4424	2.60448	2.21469	3.14466	2.64319	2.22492	2.32668	2.73048
2832	2.46776	2.43898	1.47784	1.35836	3.41497	4.30296	1.52275	2.87209	2.44239	2.60437	2.21475	3.14449	2.64327	2.22469	2.3267	2.73046
2832.48	2.46761	2.43879	1.47775	1.35832	3.41489	4.30299	1.52274	2.87186	2.44238	2.60426	2.21482	3.14433	2.64335	2.22447	2.32671	2.73045
2832.96	2.46745	2.43859	1.47766	1.35829	3.41481	4.30301	1.52273	2.87164	2.44237	2.60414	2.21489	3.14416	2.64343	2.22424	2.32672	2.73044
2833.45	2.4673	2.4384	1.47757	1.35826	3.41472	4.30304	1.52272	2.87141	2.44235	2.60403	2.21496	3.14399	2.64351	2.22402	2.32673	2.73042
2833.93	2.46714	2.4382	1.47748	1.35822	3.41464	4.30307	1.52271	2.87118	2.44234	2.60392	2.21503	3.14383	2.64359	2.2238	2.32674	2.73041
2834.41	2.46699	2.43801	1.47739	1.35819	3.41456	4.30309	1.5227	2.87095	2.44232	2.6038	2.21511	3.14366	2.64367	2.22358	2.32675	2.7304
2834.89	2.46683	2.43781	1.4773	1.35816	3.41448	4.30312	1.5227	2.87072	2.44231	2.60369	2.21518	3.1435	2.64375	2.22336	2.32676	2.73038
2835.38	2.46668	2.43762	1.47722	1.35813	3.41439	4.30314	1.52269	2.87049	2.44229	2.60358	2.21525	3.14334	2.64384	2.22314	2.32677	2.73037
2835.86	2.46652	2.43743	1.47713	1.35809	3.41431	4.30317	1.52268	2.87026	2.44227	2.60347	2.21533	3.14317	2.64392	2.22292	2.32678	2.73035
2836.34	2.46637	2.43723	1.47704	1.35806	3.41423	4.30319	1.52268	2.87003	2.44225	2.60336	2.2154	3.14301	2.64401	2.2227	2.32679	2.73034
2836.82	2.46621	2.43704	1.47695	1.35803	3.41415	4.30322	1.52267	2.86979	2.44223	2.60325	2.21548	3.14285	2.64409	2.22248	2.3268	2.73032
2837.3	2.46605	2.43684	1.47686	1.358	3.41407	4.30324	1.52266	2.86956	2.44221	2.60313	2.21556	3.14269	2.64418	2.22227	2.32681	2.73031
2837.79	2.46589	2.43665	1.47677	1.35797	3.41398	4.30327	1.52266	2.86932	2.44219	2.60302	2.21564	3.14252	2.64426	2.22205	2.32681	2.73029
2838.27	2.46574	2.43646	1.47668	1.35794	3.4139	4.30329	1.52265	2.86908	2.44216	2.60291	2.21572	3.14236	2.64435	2.22184	2.32682	2.73028
2838.75	2.46558	2.43626	1.4766	1.35791	3.41382	4.30332	1.52265	2.86885	2.44214	2.6028	2.2158	3.1422	2.64444	2.22163	2.32683	2.73026
2839.23	2.46542	2.43607	1.47651	1.35788	3.41374	4.30334	1.52264	2.86861	2.44211	2.60269	2.21588	3.14204	2.64453	2.22142	2.32683	2.73025
2839.71	2.46526	2.43588	1.47642	1.35785	3.41366	4.30336	1.52264	2.86837	2.44208	2.60258	2.21596	3.14188	2.64462	2.2212	2.32684	2.73023
2840.2	2.4651	2.43568	1.47633	1.35782	3.41358	4.30339	1.52264	2.86813	2.44205	2.60247	2.21604	3.14172	2.64471	2.221	2.32684	2.73022
2840.68	2.46494	2.43549	1.47624	1.35779	3.4135	4.30341	1.52263	2.86788	2.44202	2.60236	2.21613	3.14156	2.6448	2.22079	2.32684	2.7302
2841.16	2.46478	2.4353	1.47616	1.35776	3.41342	4.30344	1.52263	2.86764	2.44199	2.60225	2.21621	3.1414	2.6449	2.22058	2.32685	2.73019
2841.64	2.46462	2.43511	1.47607	1.35773	3.41334	4.30346	1.52263	2.8674	2.44196	2.60215	2.2163	3.14125	2.64499	2.22037	2.32685	2.73017
2842.12	2.46446	2.43492	1.47598	1.3577	3.41326	4.30348	1.52262	2.86715	2.44193	2.60204	2.21639	3.14109	2.64508	2.22017	2.32685	2.73016
2842.61	2.46429	2.43472	1.47589	1.35767	3.41318	4.3035	1.52262	2.86691	2.44189	2.60193	2.21647	3.14093	2.64518	2.21996	2.32685	2.73014
2843.09	2.46413	2.43453	1.47581	1.35764	3.4131	4.30353	1.52262	2.86666	2.44186	2.60182	2.21656	3.14077	2.64528	2.21976	2.32685	2.73013
2843.57	2.46397	2.43434	1.47572	1.35761	3.41302	4.30355	1.52262	2.86642	2.44182	2.60171	2.21665	3.14062	2.64537	2.21956	2.32685	2.73011
2844.05	2.46381	2.43415	1.47563	1.35758	3.41294	4.30357	1.52262	2.86617	2.44178	2.6016	2.21674	3.14046	2.64547	2.21936	2.32685	2.7301
2844.53	2.46364	2.43396	1.47555	1.35756	3.41286	4.30359	1.52262	2.86592	2.44174	2.6015	2.21683	3.1403	2.64557	2.21916	2.32685	2.73008
2845.02	2.46348	2.43377	1.47546	1.35753	3.41278	4.30361	1.52262	2.86567	2.4417	2.60139	2.21693	3.14015	2.64567	2.21896	2.32685	2.73007
2845.5	2.46331	2.43358	1.47537	1.3575	3.4127	4.30363	1.52262	2.86542	2.44165	2.60128	2.21702	3.13999	2.64577	2.21876	2.32685	2.73005
2845.98	2.46315	2.43339	1.47529	1.35747	3.41262	4.30365	1.52262	2.86517	2.44161	2.60118	2.21711	3.13984	2.64587	2.21856	2.32685	2.73004
2846.46	2.46299	2.4332	1.4752	1.35745	3.41254	4.30367	1.52262	2.86492	2.44156	2.60107	2.21721	3.13968	2.64597	2.21837	2.32685	2.73002
2846.95	2.46282	2.43301	1.47512	1.35742	3.41246	4.30369	1.52262	2.86467	2.44152	2.60096	2.21731	3.13953	2.64608	2.21818	2.32684	2.73
2847.43	2.46265	2.43282	1.47503	1.35739	3.41238	4.30371	1.52262	2.86441	2.44147	2.60086	2.2174	3.13938	2.64618	2.21798	2.32684	2.72999
2847.91	2.46249	2.43263	1.47494	1.35737	3.4123	4.30373	1.52262	2.86416	2.44142	2.60075	2.2175	3.13922	2.64629	2.21779	2.32684	2.72997
2848.39	2.46232	2.43245	1.47486	1.35734	3.41222	4.30374	1.52262	2.8639	2.44137	2.60065	2.2176	3.13907	2.64639	2.2176	2.32683	2.72996
2848.88	2.46216	2.43226	1.47477	1.35732	3.41214	4.30376	1.52263	2.86365	2.44132	2.60054	2.2177	3.13892	2.6465	2.21741	2.32683	2.72994
2849.36	2.46199	2.43207	1.47469	1.35729	3.41206	4.30378	1.52263	2.86339	2.44126	2.60044	2.2178	3.13877	2.64661	2.21722	2.32682	2.72993
2849.84	2.46182	2.43188	1.4746	1.35726	3.41198	4.30379	1.52263	2.86313	2.44121	2.60033	2.2179	3.13862	2.64672	2.21704	2.32681	2.72991
2850.32	2.46165	2.43169	1.47452	1.35724	3.4119	4.30381	1.52263	2.86287	2.44115	2.60023	2.218	3.13847	2.64682	2.21685	2.32681	2.7299
2850.8	2.46149	2.43151	1.47444	1.35722	3.41182	4.30382	1.52264	2.86261	2.4411	2.60012	2.21811	3.13831	2.64693	2.21667	2.3268	2.72988
2851.28	2.46132	2.43132	1.47435	1.35719	3.41174	4.30384	1.52264	2.86235	2.44104	2.60002	2.21821	3.13816	2.64705	2.21648	2.32679	2.72986
2851.77	2.46115	2.43114	1.47427	1.35717	3.41166	4.30385	1.52264	2.86209	2.44098	2.59992	2.21832	3.13801	2.64716	2.2163	2.32678	2.72985
2852.25	2.46098	2.43095	1.47418	1.35714	3.41158	4.30386	1.52265	2.86183	2.44091	2.59981	2.21843	3.13787	2.64727	2.21612	2.32677	2.72983
2852.73	2.46081	2.43076	1.4741	1.35712	3.4115	4.30388	1.52265	2.86157	2.44085	2.59971	2.21853	3.13772	2.64739	2.21594	2.32676	2.72982
2853.21	2.46064	2.43058	1.47402	1.3571	3.41142	4.30389	1.52266	2.86131	2.44079	2.59961	2.21864	3.13757	2.6475	2.21576	2.32675	2.7298
2853.7	2.46047	2.43039	1.47393	1.35708	3.41134	4.3039	1.52266	2.86104	2.44072	2.59951	2.21875	3.13742	2.64762	2.21559	2.32674	2.72979
2854.18	2.4603	2.43021	1.47385	1.35705	3.41126	4.30391	1.52267	2.86078	2.44065	2.5994	2.21886	3.13727	2.64773	2.21541	2.32673	2.72977
2854.66	2.46013	2.43002	1.47377	1.35703	3.41118	4.30392	1.52267	2.86051	2.44058	2.5993	2.21897	3.13712	2.64785	2.21524	2.32672	2.72976
2855.14	2.45996	2.42984	1.47369	1.35701	3.4111	4.30393	1.52268	2.86025	2.44051	2.5992	2.21908	3.13698	2.64797	2.21506	2.32671	2.72974
2855.62	2.45979	2.42966	1.4736	1.35699	3.41102	4.30394	1.52268	2.85998	2.44044	2.5991	2.2192	3.13683	2.64809	2.21489	2.32669	2.72973
2856.11	2.45962	2.42947	1.47352	1.35697	3.41095	4.30394	1.52269	2.85971	2.44037	2.599	2.21931	3.13668	2.64821	2.21472	2.32668	2.72971
2856.59	2.45944	2.42929	1.47344	1.35695	3.41087	4.30395	1.5227	2.85944	2.44029	2.5989	2.21943	3.13654	2.64833	2.21455	2.32667	2.7297
2857.07	2.45927	2.42911	1.47336	1.35693	3.41079	4.30396	1.5227	2.85917	2.44022	2.5988	2.21954	3.13639	2.64845	2.21438	2.32665	2.72968
2857.55	2.4591	2.42893	1.47328	1.35691	3.41071	4.30396	1.52271	2.85891	2.44014	2.5987	2.21966	3.13625	2.64858	2.21422	2.32664	2.72967
2858.03	2.45893	2.42875	1.4732	1.35689	3.41063	4.30397	1.52272	2.85864	2.44006	2.5986	2.21978	3.1361	2.6487	2.21405	2.32662	2.72965
2858.52	2.45875	2.42856	1.47312	1.35687	3.41055	4.30397	1.52273	2.85836	2.43998	2.5985	2.2199	3.13596	2.64883	2.21389	2.32661	2.72964
2859	2.45858	2.42838	1.47304	1.35685	3.41047	4.30397	1.52273	2.85809	2.43989	2.5984	2.22001	3.13581	2.64895	2.21372	2.32659	2.72962
2859.48	2.45841	2.4282	1.47296	1.35683	3.41039	4.30397	1.52274	2.85782	2.43981	2.59831	2.22014	3.13567	2.64908	2.21356	2.32658	2.72961
2859.96	2.45823	2.42802	1.47288	1.35681	3.41031	4.30397	1.52275	2.85755	2.43972	2.59821	2.22026	3.13552	2.64921	2.2134	2.32656	2.7296
2860.45	2.45806	2.42784	1.4728	1.35679	3.41022	4.30397	1.52276	2.85727	2.43964	2.59811	2.22038	3.13538	2.64934	2.21325	2.32654	2.72958
2860.93	2.45788	2.42766	1.47272	1.35678	3.41014	4.30397	1.52277	2.857	2.43955	2.59801	2.2205	3.13524	2.64947	2.21309	2.32652	2.72957
2861.41	2.45771	2.42749	1.47264	1.35676	3.41006	4.30397	1.52277	2.85673	2.43946	2.59792	2.22063	3.1351	2.6496	2.21293	2.3265	2.72955
2861.89	2.45753	2.42731	1.47256	1.35674	3.40998	4.30397	1.52278	2.85645	2.43937	2.59782	2.22075	3.13495	2.64973	2.21278	2.32648	2.72954
2862.37	2.45736	2.42713	1.47249	1.35673	3.4099	4.30397	1.52279	2.85617	2.43927	2.59773	2.22088	3.13481	2.64986	2.21263	2.32647	2.72953
2862.86	2.45718	2.42695	1.47241	1.35671	3.40982	4.30396	1.5228	2.8559	2.43918	2.59763	2.22101	3.13467	2.65	2.21247	2.32645	2.72951
2863.34	2.45701	2.42677	1.47233	1.35669	3.40974	4.30396	1.52281	2.85562	2.43908	2.59754	2.22113	3.13453	2.65013	2.21232	2.32643	2.7295
2863.82	2.45683	2.4266	1.47226	1.35668	3.40966	4.30395	1.52282	2.85534	2.43899	2.59744	2.22126	3.13439	2.65027	2.21218	2.3264	2.72949
2864.3	2.45666	2.42642	1.47218	1.35666	3.40958	4.30394	1.52283	2.85507	2.43889	2.59735	2.22139	3.13425	2.65041	2.21203	2.32638	2.72947
2864.78	2.45648	2.42625	1.4721	1.35665	3.4095	4.30393	1.52284	2.85479	2.43878	2.59725	2.22152	3.13411	2.65054	2.21188	2.32636	2.72946
2865.27	2.4563	2.42607	1.47203	1.35663	3.40941	4.30392	1.52285	2.85451	2.43868	2.59716	2.22166	3.13397	2.65068	2.21174	2.32634	2.72945
2865.75	2.45613	2.4259	1.47195	1.35662	3.40933	4.30391	1.52286	2.85423	2.43858	2.59707	2.22179	3.13383	2.65082	2.2116	2.32632	2.72944
2866.23	2.45595	2.42572	1.47188	1.35661	3.40925	4.3039	1.52287	2.85395	2.43847	2.59697	2.22192	3.13369	2.65096	2.21145	2.32629	2.72942
2866.71	2.45577	2.42555	1.4718	1.35659	3.40917	4.30389	1.52288	2.85367	2.43836	2.59688	2.22206	3.13355	2.65111	2.21131	2.32627	2.72941
2867.2	2.4556	2.42538	1.47173	1.35658	3.40909	4.30388	1.52289	2.85339	2.43826	2.59679	2.22219	3.13341	2.65125	2.21117	2.32625	2.7294
2867.68	2.45542	2.4252	1.47165	1.35657	3.409	4.30386	1.5229	2.8531	2.43815	2.5967	2.22233	3.13328	2.65139	2.21104	2.32622	2.72939
2868.16	2.45524	2.42503	1.47158	1.35655	3.40892	4.30385	1.52292	2.85282	2.43803	2.59661	2.22246	3.13314	2.65154	2.2109	2.3262	2.72938
2868.64	2.45506	2.42486	1.47151	1.35654	3.40884	4.30383	1.52293	2.85254	2.43792	2.59652	2.2226	3.133	2.65168	2.21077	2.32617	2.72936
2869.12	2.45488	2.42469	1.47143	1.35653	3.40875	4.30381	1.52294	2.85226	2.4378	2.59643	2.22274	3.13287	2.65183	2.21064	2.32615	2.72935
2869.61	2.45471	2.42452	1.47136	1.35652	3.40867	4.30379	1.52295	2.85197	2.43769	2.59634	2.22288	3.13273	2.65198	2.2105	2.32612	2.72934
2870.09	2.45453	2.42435	1.47129	1.35651	3.40859	4.30377	1.52296	2.85169	2.43757	2.59625	2.22302	3.13259	2.65213	2.21037	2.32609	2.72933
2870.57	2.45435	2.42418	1.47122	1.3565	3.4085	4.30375	1.52297	2.8514	2.43745	2.59616	2.22317	3.13246	2.65228	2.21025	2.32607	2.72932
2871.05	2.45417	2.42401	1.47115	1.35649	3.40842	4.30373	1.52299	2.85112	2.43733	2.59607	2.22331	3.13232	2.65243	2.21012	2.32604	2.72931
2871.53	2.45399	2.42384	1.47108	1.35648	3.40834	4.3037	1.523	2.85083	2.4372	2.59598	2.22345	3.13219	2.65258	2.20999	2.32601	2.7293
2872.02	2.45381	2.42367	1.47101	1.35647	3.40825	4.30368	1.52301	2.85055	2.43708	2.59589	2.2236	3.13205	2.65273	2.20987	2.32598	2.72929
2872.5	2.45363	2.4235	1.47094	1.35646	3.40817	4.30365	1.52302	2.85026	2.43695	2.59581	2.22374	3.13192	2.65289	2.20975	2.32596	2.72928
2872.98	2.45346	2.42334	1.47087	1.35645	3.40808	4.30363	1.52304	2.84997	2.43682	2.59572	2.22389	3.13178	2.65304	2.20963	2.32593	2.72927
2873.46	2.45328	2.42317	1.4708	1.35644	3.408	4.3036	1.52305	2.84969	2.43669	2.59563	2.22404	3.13165	2.6532	2.20951	2.3259	2.72926
2873.95	2.4531	2.423	1.47073	1.35644	3.40791	4.30357	1.52306	2.8494	2.43656	2.59555	2.22418	3.13152	2.65335	2.20939	2.32587	2.72925
2874.43	2.45292	2.42284	1.47066	1.35643	3.40783	4.30354	1.52307	2.84911	2.43643	2.59546	2.22433	3.13138	2.65351	2.20927	2.32584	2.72925
2874.91	2.45274	2.42267	1.4706	1.35642	3.40774	4.3035	1.52309	2.84882	2.43629	2.59538	2.22448	3.13125	2.65367	2.20916	2.32581	2.72924
2875.39	2.45256	2.42251	1.47053	1.35642	3.40765	4.30347	1.5231	2.84853	2.43616	2.59529	2.22463	3.13112	2.65383	2.20905	2.32578	2.72923
2875.87	2.45238	2.42234	1.47046	1.35641	3.40757	4.30344	1.52311	2.84825	2.43602	2.59521	2.22478	3.13098	2.65399	2.20893	2.32575	2.72922
2876.36	2.4522	2.42218	1.4704	1.3564	3.40748	4.3034	1.52313	2.84796	2.43588	2.59512	2.22494	3.13085	2.65415	2.20882	2.32572	2.72921
2876.84	2.45202	2.42202	1.47033	1.3564	3.40739	4.30336	1.52314	2.84767	2.43574	2.59504	2.22509	3.13072	2.65431	2.20872	2.32568	2.72921
2877.32	2.45184	2.42186	1.47027	1.35639	3.40731	4.30332	1.52316	2.84738	2.4356	2.59496	2.22525	3.13059	2.65448	2.20861	2.32565	2.7292
2877.8	2.45166	2.42169	1.4702	1.35639	3.40722	4.30328	1.52317	2.84709	2.43545	2.59488	2.2254	3.13046	2.65464	2.2085	2.32562	2.72919
2878.28	2.45148	2.42153	1.47014	1.35638	3.40713	4.30324	1.52318	2.8468	2.43531	2.59479	2.22556	3.13033	2.65481	2.2084	2.32559	2.72919
2878.77	2.4513	2.42137	1.47007	1.35638	3.40704	4.3032	1.5232	2.84651	2.43516	2.59471	2.22571	3.1302	2.65498	2.2083	2.32556	2.72918
2879.25	2.45112	2.42121	1.47001	1.35638	3.40696	4.30316	1.52321	2.84622	2.43501	2.59463	2.22587	3.13007	2.65514	2.2082	2.32552	2.72918
2879.73	2.45094	2.42105	1.46995	1.35637	3.40687	4.30311	1.52323	2.84592	2.43486	2.59455	2.22603	3.12994	2.65531	2.2081	2.32549	2.72917
2880.21	2.45076	2.4209	1.46989	1.35637	3.40678	4.30306	1.52324	2.84563	2.4347	2.59447	2.22619	3.12981	2.65548	2.208	2.32546	2.72917
2880.7	2.45058	2.42074	1.46982	1.35637	3.40669	4.30302	1.52326	2.84534	2.43455	2.59439	2.22635	3.12968	2.65565	2.20791	2.32542	2.72916
2881.18	2.4504	2.42058	1.46976	1.35637	3.4066	4.30297	1.52327	2.84505	2.43439	2.59431	2.22651	3.12955	2.65583	2.20781	2.32539	2.72916
2881.66	2.45022	2.42042	1.4697	1.35636	3.40651	4.30292	1.52329	2.84476	2.43424	2.59423	2.22667	3.12942	2.656	2.20772	2.32535	2.72915
2882.14	2.45004	2.42027	1.46964	1.35636	3.40642	4.30286	1.5233	2.84447	2.43408	2.59416	2.22684	3.12929	2.65617	2.20763	2.32532	2.72915
2882.62	2.44986	2.42011	1.46958	1.35636	3.40633	4.30281	1.52332	2.84417	2.43392	2.59408	2.227	3.12917	2.65635	2.20754	2.32528	2.72915
2883.11	2.44968	2.41996	1.46952	1.35636	3.40624	4.30275	1.52333	2.84388	2.43375	2.594	2.22716	3.12904	2.65652	2.20745	2.32525	2.72915
2883.59	2.4495	2.4198	1.46947	1.35636	3.40615	4.3027	1.52335	2.84359	2.43359	2.59393	2.22733	3.12891	2.6567	2.20736	2.32521	2.72914
2884.07	2.44932	2.41965	1.46941	1.35636	3.40606	4.30264	1.52336	2.84329	2.43342	2.59385	2.2275	3.12878	2.65688	2.20728	2.32518	2.72914
2884.55	2.44914	2.4195	1.46935	1.35636	3.40597	4.30258	1.52338	2.843	2.43326	2.59377	2.22766	3.12866	2.65706	2.2072	2.32514	2.72914
2885.03	2.44896	2.41934	1.46929	1.35636	3.40587	4.30252	1.52339	2.84271	2.43309	2.5937	2.22783	3.12853	2.65724	2.20711	2.32511	2.72914
2885.52	2.44878	2.41919	1.46924	1.35637	3.40578	4.30246	1.52341	2.84242	2.43292	2.59363	2.228	3.1284	2.65742	2.20704	2.32507	2.72914
2886	2.44859	2.41904	1.46918	1.35637	3.40569	4.30239	1.52343	2.84212	2.43274	2.59355	2.22817	3.12828	2.6576	2.20696	2.32504	2.72914
2886.48	2.44841	2.41889	1.46913	1.35637	3.4056	4.30233	1.52344	2.84183	2.43257	2.59348	2.22834	3.12815	2.65778	2.20688	2.325	2.72914
2886.96	2.44823	2.41874	1.46907	1.35637	3.4055	4.30226	1.52346	2.84154	2.43239	2.59341	2.22851	3.12803	2.65797	2.20681	2.32496	2.72914
2887.44	2.44806	2.41859	1.46902	1.35637	3.40541	4.3022	1.52347	2.84124	2.43222	2.59333	2.22868	3.1279	2.65815	2.20673	2.32493	2.72914
2887.93	2.44788	2.41844	1.46897	1.35638	3.40531	4.30213	1.52349	2.84095	2.43204	2.59326	2.22886	3.12778	2.65834	2.20666	2.32489	2.72914
2888.41	2.4477	2.4183	1.46891	1.35638	3.40522	4.30205	1.52351	2.84065	2.43186	2.59319	2.22903	3.12765	2.65852	2.20659	2.32485	2.72914
2888.89	2.44752	2.41815	1.46886	1.35639	3.40512	4.30198	1.52353	2.84036	2.43167	2.59312	2.2292	3.12753	2.65871	2.20652	2.32482	2.72914
2889.37	2.44734	2.418	1.46881	1.35639	3.40503	4.30191	1.52354	2.84007	2.43149	2.59305	2.22938	3.12741	2.6589	2.20646	2.32478	2.72915
2889.86	2.44716	2.41786	1.46876	1.35639	3.40493	4.30183	1.52356	2.83977	2.43131	2.59298	2.22956	3.12728	2.65909	2.20639	2.32474	2.72915
2890.34	2.44698	2.41771	1.46871	1.3564	3.40484	4.30176	1.52358	2.83948	2.43112	2.59291	2.22973	3.12716	2.65928	2.20633	2.3247	2.72915
2890.82	2.4468	2.41757	1.46866	1.3564	3.40474	4.30168	1.52359	2.83919	2.43093	2.59284	2.22991	3.12704	2.65947	2.20627	2.32467	2.72916
2891.3	2.44662	2.41742	1.46861	1.35641	3.40464	4.3016	1.52361	2.83889	2.43074	2.59277	2.23009	3.12692	2.65967	2.20621	2.32463	2.72916
2891.78	2.44644	2.41728	1.46856	1.35642	3.40455	4.30151	1.52363	2.8386	2.43055	2.59271	2.23027	3.12679	2.65986	2.20615	2.32459	2.72917
2892.27	2.44626	2.41714	1.46852	1.35642	3.40445	4.30143	1.52365	2.83831	2.43035	2.59264	2.23045	3.12667	2.66006	2.20609	2.32455	2.72917
2892.75	2.44608	2.417	1.46847	1.35643	3.40435	4.30135	1.52367	2.83801	2.43016	2.59257	2.23063	3.12655	2.66025	2.20604	2.32452	2.72918
2893.23	2.4459	2.41686	1.46842	1.35644	3.40425	4.30126	1.52369	2.83772	2.42996	2.59251	2.23081	3.12643	2.66045	2.20598	2.32448	2.72918
2893.71	2.44572	2.41672	1.46838	1.35645	3.40415	4.30117	1.52371	2.83742	2.42977	2.59244	2.23099	3.12631	2.66065	2.20593	2.32444	2.72919
2894.19	2.44555	2.41658	1.46833	1.35645	3.40406	4.30108	1.52372	2.83713	2.42957	2.59238	2.23117	3.12619	2.66085	2.20588	2.3244	2.7292
2894.68	2.44537	2.41644	1.46829	1.35646	3.40396	4.30099	1.52374	2.83684	2.42936	2.59231	2.23136	3.12607	2.66105	2.20583	2.32436	2.72921
2895.16	2.44519	2.4163	1.46824	1.35647	3.40386	4.3009	1.52376	2.83655	2.42916	2.59225	2.23154	3.12595	2.66125	2.20579	2.32433	2.72922
2895.64	2.44501	2.41616	1.4682	1.35648	3.40376	4.30081	1.52378	2.83625	2.42896	2.59219	2.23173	3.12583	2.66145	2.20574	2.32429	2.72922
2896.12	2.44484	2.41603	1.46816	1.35649	3.40365	4.30071	1.5238	2.83596	2.42875	2.59212	2.23191	3.12571	2.66165	2.2057	2.32425	2.72923
2896.61	2.44466	2.41589	1.46811	1.3565	3.40355	4.30061	1.52382	2.83567	2.42854	2.59206	2.2321	3.12559	2.66185	2.20565	2.32421	2.72924
2897.09	2.44448	2.41576	1.46807	1.35651	3.40345	4.30051	1.52384	2.83537	2.42833	2.592	2.23229	3.12547	2.66206	2.20561	2.32417	2.72925
2897.57	2.4443	2.41562	1.46803	1.35652	3.40335	4.30041	1.52387	2.83508	2.42812	2.59194	2.23248	3.12535	2.66227	2.20558	2.32414	2.72927
2898.05	2.44413	2.41549	1.46799	1.35653	3.40325	4.30031	1.52389	2.83479	2.42791	2.59188	2.23267	3.12523	2.66247	2.20554	2.3241	2.72928
2898.53	2.44395	2.41536	1.46795	1.35654	3.40314	4.30021	1.52391	2.8345	2.4277	2.59182	2.23285	3.12511	2.66268	2.2055	2.32406	2.72929
2899.01	2.44377	2.41522	1.46791	1.35655	3.40304	4.3001	1.52393	2.83421	2.42748	2.59176	2.23304	3.12499	2.66289	2.20547	2.32402	2.7293
2899.5	2.4436	2.41509	1.46788	1.35656	3.40294	4.3	1.52395	2.83391	2.42727	2.5917	2.23324	3.12488	2.6631	2.20544	2.32398	2.72932
2899.98	2.44342	2.41496	1.46784	1.35658	3.40283	4.29989	1.52397	2.83362	2.42705	2.59164	2.23343	3.12476	2.66331	2.20541	2.32395	2.72933
2900.46	2.44325	2.41483	1.4678	1.35659	3.40273	4.29978	1.524	2.83333	2.42683	2.59159	2.23362	3.12464	2.66352	2.20538	2.32391	2.72934
2900.94	2.44307	2.4147	1.46777	1.3566	3.40262	4.29967	1.52402	2.83304	2.42661	2.59153	2.23381	3.12452	2.66373	2.20536	2.32387	2.72936
2901.43	2.4429	2.41458	1.46773	1.35662	3.40252	4.29955	1.52404	2.83275	2.42638	2.59147	2.23401	3.12441	2.66395	2.20533	2.32383	2.72937
2901.91	2.44272	2.41445	1.4677	1.35663	3.40241	4.29944	1.52407	2.83246	2.42616	2.59142	2.2342	3.12429	2.66416	2.20531	2.3238	2.72939
2902.39	2.44255	2.41432	1.46766	1.35664	3.40231	4.29932	1.52409	2.83217	2.42593	2.59136	2.2344	3.12418	2.66438	2.20529	2.32376	2.72941
2902.87	2.44237	2.4142	1.46763	1.35666	3.4022	4.2992	1.52412	2.83188	2.42571	2.59131	2.23459	3.12406	2.66459	2.20527	2.32372	2.72942
2903.35	2.4422	2.41407	1.4676	1.35667	3.40209	4.29908	1.52414	2.83159	2.42548	2.59125	2.23479	3.12394	2.66481	2.20525	2.32368	2.72944
2903.84	2.44202	2.41395	1.46756	1.35669	3.40198	4.29896	1.52417	2.8313	2.42525	2.5912	2.23499	3.12383	2.66503	2.20523	2.32365	2.72946
2904.32	2.44185	2.41382	1.46753	1.3567	3.40188	4.29884	1.52419	2.83102	2.42502	2.59115	2.23518	3.12371	2.66525	2.20522	2.32361	2.72948
2904.8	2.44168	2.4137	1.4675	1.35672	3.40177	4.29871	1.52422	2.83073	2.42478	2.59109	2.23538	3.1236	2.66547	2.2052	2.32357	2.7295
2905.28	2.44151	2.41358	1.46747	1.35673	3.40166	4.29859	1.52424	2.83044	2.42455	2.59104	2.23558	3.12349	2.66569	2.20519	2.32354	2.72952
2905.76	2.44133	2.41346	1.46744	1.35675	3.40155	4.29846	1.52427	2.83015	2.42431	2.59099	2.23578	3.12337	2.66591	2.20518	2.3235	2.72954
2906.25	2.44116	2.41334	1.46742	1.35677	3.40144	4.29833	1.5243	2.82986	2.42408	2.59094	2.23598	3.12326	2.66613	2.20518	2.32347	2.72956
2906.73	2.44099	2.41322	1.46739	1.35678	3.40133	4.2982	1.52433	2.82958	2.42384	2.59089	2.23618	3.12314	2.66636	2.20517	2.32343	2.72959
2907.21	2.44082	2.4131	1.46736	1.3568	3.40122	4.29807	1.52435	2.82929	2.4236	2.59084	2.23638	3.12303	2.66658	2.20516	2.32339	2.72961
2907.69	2.44065	2.41298	1.46734	1.35682	3.40111	4.29793	1.52438	2.82901	2.42336	2.59079	2.23658	3.12292	2.66681	2.20516	2.32336	2.72963
2908.18	2.44048	2.41286	1.46731	1.35683	3.40099	4.2978	1.52441	2.82872	2.42311	2.59074	2.23679	3.1228	2.66704	2.20516	2.32332	2.72966
2908.66	2.4403	2.41275	1.46729	1.35685	3.40088	4.29766	1.52444	2.82844	2.42287	2.5907	2.23699	3.12269	2.66726	2.20516	2.32329	2.72968
2909.14	2.44013	2.41263	1.46726	1.35687	3.40077	4.29752	1.52447	2.82815	2.42262	2.59065	2.23719	3.12258	2.66749	2.20516	2.32325	2.72971
2909.62	2.43997	2.41252	1.46724	1.35689	3.40066	4.29738	1.5245	2.82787	2.42238	2.5906	2.2374	3.12247	2.66772	2.20517	2.32322	2.72974
2910.1	2.4398	2.4124	1.46722	1.35691	3.40054	4.29724	1.52453	2.82758	2.42213	2.59056	2.2376	3.12236	2.66795	2.20517	2.32319	2.72976
2910.59	2.43963	2.41229	1.46719	1.35693	3.40043	4.29709	1.52457	2.8273	2.42188	2.59051	2.23781	3.12224	2.66818	2.20518	2.32315	2.72979
2911.07	2.43946	2.41218	1.46717	1.35695	3.40031	4.29695	1.5246	2.82702	2.42163	2.59047	2.23802	3.12213	2.66842	2.20519	2.32312	2.72982
2911.55	2.43929	2.41206	1.46715	1.35696	3.4002	4.2968	1.52463	2.82674	2.42137	2.59042	2.23822	3.12202	2.66865	2.2052	2.32309	2.72985
2912.03	2.43912	2.41195	1.46713	1.35698	3.40008	4.29665	1.52467	2.82645	2.42112	2.59038	2.23843	3.12191	2.66888	2.20521	2.32305	2.72988
2912.51	2.43896	2.41184	1.46711	1.357	3.39997	4.2965	1.5247	2.82617	2.42087	2.59034	2.23864	3.1218	2.66912	2.20523	2.32302	2.72991
2913	2.43879	2.41173	1.4671	1.35703	3.39985	4.29635	1.52474	2.82589	2.42061	2.59029	2.23885	3.12169	2.66935	2.20524	2.32299	2.72994
2913.48	2.43862	2.41163	1.46708	1.35705	3.39973	4.29619	1.52477	2.82561	2.42035	2.59025	2.23906	3.12158	2.66959	2.20526	2.32296	2.72997
2913.96	2.43846	2.41152	1.46706	1.35707	3.39962	4.29604	1.52481	2.82533	2.42009	2.59021	2.23926	3.12147	2.66983	2.20528	2.32292	2.73
2914.44	2.43829	2.41141	1.46705	1.35709	3.3995	4.29588	1.52484	2.82505	2.41983	2.59017	2.23947	3.12136	2.67007	2.2053	2.32289	2.73004
2914.93	2.43813	2.41131	1.46703	1.35711	3.39938	4.29572	1.52488	2.82478	2.41957	2.59013	2.23969	3.12125	2.67031	2.20532	2.32286	2.73007
2915.41	2.43796	2.4112	1.46702	1.35713	3.39926	4.29556	1.52492	2.8245	2.41931	2.59009	2.2399	3.12115	2.67055	2.20535	2.32283	2.73011
2915.89	2.4378	2.4111	1.467	1.35715	3.39914	4.2954	1.52496	2.82422	2.41904	2.59005	2.24011	3.12104	2.67079	2.20537	2.3228	2.73014
2916.37	2.43763	2.41099	1.46699	1.35718	3.39902	4.29524	1.525	2.82395	2.41878	2.59001	2.24032	3.12093	2.67103	2.2054	2.32277	2.73018
2916.85	2.43747	2.41089	1.46698	1.3572	3.3989	4.29507	1.52504	2.82367	2.41851	2.58997	2.24053	3.12082	2.67127	2.20543	2.32274	2.73022
2917.34	2.43731	2.41079	1.46697	1.35722	3.39878	4.29491	1.52508	2.8234	2.41824	2.58994	2.24075	3.12071	2.67152	2.20546	2.32272	2.73025
2917.82	2.43714	2.41069	1.46696	1.35724	3.39866	4.29474	1.52512	2.82312	2.41798	2.5899	2.24096	3.12061	2.67176	2.2055	2.32269	2.73029
2918.3	2.43698	2.41059	1.46695	1.35727	3.39854	4.29457	1.52516	2.82285	2.41771	2.58986	2.24117	3.1205	2.67201	2.20553	2.32266	2.73033
2918.78	2.43682	2.41049	1.46694	1.35729	3.39842	4.2944	1.52521	2.82257	2.41743	2.58983	2.24139	3.12039	2.67225	2.20557	2.32263	2.73037
2919.26	2.43666	2.41039	1.46693	1.35731	3.39829	4.29422	1.52525	2.8223	2.41716	2.58979	2.2416	3.12029	2.6725	2.2056	2.3226	2.73041
2919.75	2.4365	2.4103	1.46692	1.35734	3.39817	4.29405	1.5253	2.82203	2.41689	2.58976	2.24182	3.12018	2.67275	2.20564	2.32258	2.73046
2920.23	2.43634	2.4102	1.46692	1.35736	3.39805	4.29387	1.52534	2.82176	2.41661	2.58973	2.24204	3.12007	2.673	2.20569	2.32255	2.7305
2920.71	2.43618	2.4101	1.46691	1.35739	3.39792	4.2937	1.52539	2.82149	2.41634	2.58969	2.24225	3.11997	2.67325	2.20573	2.32253	2.73054
2921.19	2.43602	2.41001	1.4669	1.35741	3.3978	4.29352	1.52544	2.82122	2.41606	2.58966	2.24247	3.11986	2.6735	2.20577	2.3225	2.73059
2921.68	2.43586	2.40991	1.4669	1.35744	3.39767	4.29334	1.52549	2.82095	2.41578	2.58963	2.24269	3.11976	2.67375	2.20582	2.32248	2.73063
2922.16	2.4357	2.40982	1.4669	1.35746	3.39755	4.29315	1.52553	2.82069	2.4155	2.5896	2.2429	3.11965	2.674	2.20587	2.32245	2.73068
2922.64	2.43555	2.40973	1.46689	1.35749	3.39742	4.29297	1.52559	2.82042	2.41522	2.58956	2.24312	3.11955	2.67426	2.20592	2.32243	2.73072
2923.12	2.43539	2.40964	1.46689	1.35751	3.3973	4.29278	1.52564	2.82015	2.41494	2.58953	2.24334	3.11944	2.67451	2.20597	2.32241	2.73077
2923.6	2.43523	2.40955	1.46689	1.35754	3.39717	4.2926	1.52569	2.81989	2.41466	2.5895	2.24356	3.11934	2.67477	2.20602	2.32239	2.73082
2924.09	2.43508	2.40946	1.46689	1.35756	3.39704	4.29241	1.52574	2.81962	2.41437	2.58948	2.24378	3.11923	2.67502	2.20608	2.32236	2.73087
2924.57	2.43492	2.40937	1.46689	1.35759	3.39691	4.29222	1.5258	2.81936	2.41409	2.58945	2.244	3.11913	2.67528	2.20613	2.32234	2.73092
2925.05	2.43477	2.40928	1.46689	1.35762	3.39679	4.29203	1.52585	2.8191	2.4138	2.58942	2.24422	3.11903	2.67554	2.20619	2.32232	2.73097
2925.53	2.43461	2.40919	1.46689	1.35764	3.39666	4.29184	1.52591	2.81883	2.41352	2.58939	2.24444	3.11892	2.67579	2.20625	2.3223	2.73102
2926.01	2.43446	2.40911	1.4669	1.35767	3.39653	4.29164	1.52596	2.81857	2.41323	2.58936	2.24466	3.11882	2.67605	2.20631	2.32228	2.73107
2926.5	2.43431	2.40902	1.4669	1.3577	3.3964	4.29145	1.52602	2.81831	2.41294	2.58934	2.24488	3.11872	2.67631	2.20637	2.32226	2.73112
2926.98	2.43416	2.40894	1.4669	1.35772	3.39627	4.29125	1.52608	2.81805	2.41265	2.58931	2.2451	3.11862	2.67657	2.20644	2.32225	2.73118
2927.46	2.434	2.40885	1.46691	1.35775	3.39614	4.29105	1.52614	2.81779	2.41236	2.58929	2.24533	3.11851	2.67683	2.2065	2.32223	2.73123
2927.94	2.43385	2.40877	1.46691	1.35778	3.39601	4.29085	1.5262	2.81754	2.41207	2.58926	2.24555	3.11841	2.6771	2.20657	2.32221	2.73129
2928.43	2.4337	2.40869	1.46692	1.3578	3.39588	4.29065	1.52626	2.81728	2.41177	2.58924	2.24577	3.11831	2.67736	2.20664	2.3222	2.73135
2928.91	2.43355	2.40861	1.46693	1.35783	3.39574	4.29044	1.52633	2.81702	2.41148	2.58921	2.246	3.11821	2.67762	2.20671	2.32218	2.7314
2929.39	2.4334	2.40853	1.46693	1.35786	3.39561	4.29024	1.52639	2.81677	2.41119	2.58919	2.24622	3.11811	2.67789	2.20678	2.32217	2.73146
2929.87	2.43325	2.40845	1.46694	1.35789	3.39548	4.29003	1.52646	2.81652	2.41089	2.58917	2.24644	3.11801	2.67815	2.20686	2.32215	2.73152
2930.35	2.43311	2.40837	1.46695	1.35792	3.39535	4.28982	1.52652	2.81626	2.41059	2.58914	2.24667	3.11791	2.67842	2.20694	2.32214	2.73158
2930.84	2.43296	2.40829	1.46696	1.35794	3.39521	4.28962	1.52659	2.81601	2.4103	2.58912	2.24689	3.11781	2.67868	2.20701	2.32213	2.73164
2931.32	2.43281	2.40822	1.46697	1.35797	3.39508	4.2894	1.52666	2.81576	2.41	2.5891	2.24712	3.11771	2.67895	2.20709	2.32211	2.7317
2931.8	2.43267	2.40814	1.46699	1.358	3.39494	4.28919	1.52673	2.81551	2.4097	2.58908	2.24734	3.11761	2.67922	2.20717	2.3221	2.73176
2932.28	2.43252	2.40807	1.467	1.35803	3.39481	4.28898	1.5268	2.81526	2.4094	2.58906	2.24757	3.11751	2.67949	2.20726	2.32209	2.73183
2932.76	2.43238	2.40799	1.46701	1.35806	3.39467	4.28876	1.52687	2.81501	2.4091	2.58904	2.24779	3.11741	2.67976	2.20734	2.32208	2.73189
2933.25	2.43223	2.40792	1.46703	1.35809	3.39454	4.28855	1.52695	2.81477	2.4088	2.58902	2.24802	3.11731	2.68003	2.20742	2.32207	2.73196
2933.73	2.43209	2.40785	1.46704	1.35812	3.3944	4.28833	1.52702	2.81452	2.4085	2.589	2.24824	3.11721	2.6803	2.20751	2.32207	2.73202
2934.21	2.43194	2.40777	1.46706	1.35815	3.39427	4.28811	1.5271	2.81428	2.40819	2.58898	2.24847	3.11711	2.68057	2.2076	2.32206	2.73209
2934.69	2.4318	2.4077	1.46707	1.35818	3.39413	4.28789	1.52717	2.81403	2.40789	2.58897	2.2487	3.11701	2.68084	2.20769	2.32205	2.73216
2935.18	2.43166	2.40763	1.46709	1.3582	3.39399	4.28767	1.52725	2.81379	2.40758	2.58895	2.24892	3.11692	2.68111	2.20778	2.32205	2.73223
2935.66	2.43152	2.40757	1.46711	1.35823	3.39385	4.28745	1.52733	2.81355	2.40728	2.58893	2.24915	3.11682	2.68139	2.20788	2.32204	2.7323
2936.14	2.43138	2.4075	1.46713	1.35826	3.39371	4.28722	1.52741	2.81331	2.40697	2.58892	2.24938	3.11672	2.68166	2.20797	2.32204	2.73237
2936.62	2.43124	2.40743	1.46714	1.35829	3.39358	4.287	1.52749	2.81307	2.40667	2.5889	2.24961	3.11662	2.68194	2.20807	2.32203	2.73244
2937.1	2.4311	2.40736	1.46716	1.35832	3.39344	4.28677	1.52758	2.81283	2.40636	2.58889	2.24984	3.11653	2.68221	2.20817	2.32203	2.73251
2937.59	2.43096	2.4073	1.46719	1.35835	3.3933	4.28654	1.52766	2.81259	2.40605	2.58887	2.25006	3.11643	2.68249	2.20827	2.32203	2.73258
2938.07	2.43082	2.40723	1.46721	1.35838	3.39316	4.28631	1.52775	2.81236	2.40574	2.58886	2.25029	3.11633	2.68277	2.20837	2.32203	2.73266
2938.55	2.43069	2.40717	1.46723	1.35841	3.39302	4.28608	1.52783	2.81212	2.40543	2.58884	2.25052	3.11624	2.68305	2.20847	2.32203	2.73273
2939.03	2.43055	2.40711	1.46725	1.35844	3.39288	4.28585	1.52792	2.81189	2.40512	2.58883	2.25075	3.11614	2.68332	2.20858	2.32203	2.73281
2939.51	2.43042	2.40705	1.46728	1.35848	3.39274	4.28562	1.52801	2.81165	2.40481	2.58882	2.25098	3.11605	2.6836	2.20868	2.32203	2.73289
2940	2.43028	2.40699	1.4673	1.35851	3.39259	4.28538	1.5281	2.81142	2.4045	2.5888	2.25121	3.11595	2.68388	2.20879	2.32203	2.73296
2940.48	2.43015	2.40693	1.46733	1.35854	3.39245	4.28514	1.5282	2.81119	2.40419	2.58879	2.25144	3.11586	2.68416	2.2089	2.32204	2.73304
2940.96	2.43001	2.40687	1.46735	1.35857	3.39231	4.28491	1.52829	2.81096	2.40387	2.58878	2.25167	3.11576	2.68444	2.20901	2.32204	2.73312
2941.44	2.42988	2.40681	1.46738	1.3586	3.39217	4.28467	1.52839	2.81073	2.40356	2.58877	2.2519	3.11567	2.68473	2.20912	2.32205	2.7332
2941.93	2.42975	2.40675	1.46741	1.35863	3.39202	4.28443	1.52848	2.81051	2.40325	2.58876	2.25213	3.11557	2.68501	2.20924	2.32205	2.73329
2942.41	2.42962	2.40669	1.46744	1.35866	3.39188	4.28419	1.52858	2.81028	2.40293	2.58875	2.25236	3.11548	2.68529	2.20935	2.32206	2.73337
2942.89	2.42949	2.40664	1.46746	1.35869	3.39174	4.28395	1.52868	2.81006	2.40262	2.58874	2.25259	3.11539	2.68557	2.20947	2.32207	2.73345
2943.37	2.42936	2.40658	1.46749	1.35872	3.39159	4.2837	1.52878	2.80983	2.4023	2.58873	2.25282	3.11529	2.68586	2.20959	2.32208	2.73354
2943.85	2.42923	2.40653	1.46752	1.35875	3.39145	4.28346	1.52888	2.80961	2.40198	2.58872	2.25305	3.1152	2.68614	2.20971	2.32209	2.73362
2944.34	2.4291	2.40648	1.46756	1.35878	3.3913	4.28321	1.52899	2.80939	2.40167	2.58872	2.25328	3.11511	2.68643	2.20983	2.3221	2.73371
2944.82	2.42897	2.40642	1.46759	1.35881	3.39116	4.28296	1.52909	2.80917	2.40135	2.58871	2.25351	3.11501	2.68672	2.20995	2.32211	2.73379
2945.3	2.42885	2.40637	1.46762	1.35885	3.39101	4.28272	1.5292	2.80895	2.40103	2.5887	2.25374	3.11492	2.687	2.21008	2.32212	2.73388
2945.78	2.42872	2.40632	1.46765	1.35888	3.39087	4.28247	1.5293	2.80874	2.40072	2.58869	2.25397	3.11483	2.68729	2.2102	2.32213	2.73397
2946.26	2.42859	2.40627	1.46769	1.35891	3.39072	4.28222	1.52941	2.80852	2.4004	2.58869	2.2542	3.11474	2.68758	2.21033	2.32215	2.73406
2946.75	2.42847	2.40622	1.46772	1.35894	3.39057	4.28197	1.52952	2.80831	2.40008	2.58868	2.25443	3.11465	2.68786	2.21046	2.32217	2.73415
2947.23	2.42834	2.40618	1.46776	1.35897	3.39043	4.28171	1.52964	2.80809	2.39976	2.58868	2.25466	3.11455	2.68815	2.21059	2.32218	2.73424
2947.71	2.42822	2.40613	1.4678	1.359	3.39028	4.28146	1.52975	2.80788	2.39944	2.58867	2.25489	3.11446	2.68844	2.21072	2.3222	2.73434
2948.19	2.4281	2.40608	1.46783	1.35903	3.39013	4.2812	1.52987	2.80767	2.39912	2.58867	2.25512	3.11437	2.68873	2.21086	2.32222	2.73443
2948.67	2.42798	2.40604	1.46787	1.35907	3.38998	4.28095	1.52998	2.80746	2.3988	2.58866	2.25535	3.11428	2.68902	2.21099	2.32224	2.73453
2949.16	2.42786	2.40599	1.46791	1.3591	3.38984	4.28069	1.5301	2.80725	2.39848	2.58866	2.25558	3.11419	2.68931	2.21113	2.32226	2.73462
2949.64	2.42774	2.40595	1.46795	1.35913	3.38969	4.28043	1.53022	2.80704	2.39816	2.58865	2.25582	3.1141	2.68961	2.21127	2.32228	2.73472
2950.12	2.42762	2.40591	1.46799	1.35916	3.38954	4.28018	1.53034	2.80684	2.39784	2.58865	2.25605	3.11401	2.6899	2.2114	2.3223	2.73482
2950.6	2.4275	2.40586	1.46803	1.35919	3.38939	4.27992	1.53046	2.80664	2.39751	2.58865	2.25628	3.11392	2.69019	2.21155	2.32233	2.73491
2951.09	2.42738	2.40582	1.46807	1.35922	3.38924	4.27965	1.53059	2.80643	2.39719	2.58864	2.25651	3.11383	2.69048	2.21169	2.32235	2.73501
2951.57	2.42726	2.40578	1.46811	1.35925	3.38909	4.27939	1.53071	2.80623	2.39687	2.58864	2.25674	3.11374	2.69078	2.21183	2.32238	2.73511
2952.05	2.42715	2.40574	1.46815	1.35929	3.38894	4.27913	1.53084	2.80603	2.39655	2.58864	2.25697	3.11365	2.69107	2.21198	2.32241	2.73522
2952.53	2.42703	2.40571	1.4682	1.35932	3.38879	4.27887	1.53096	2.80583	2.39622	2.58864	2.2572	3.11357	2.69137	2.21212	2.32244	2.73532
2953.01	2.42692	2.40567	1.46824	1.35935	3.38864	4.2786	1.53109	2.80564	2.3959	2.58864	2.25743	3.11348	2.69166	2.21227	2.32246	2.73542
2953.49	2.4268	2.40563	1.46829	1.35938	3.38849	4.27833	1.53123	2.80544	2.39558	2.58864	2.25767	3.11339	2.69196	2.21242	2.32249	2.73553
2953.98	2.42669	2.4056	1.46833	1.35941	3.38834	4.27807	1.53136	2.80524	2.39526	2.58864	2.2579	3.1133	2.69225	2.21257	2.32253	2.73563
2954.46	2.42658	2.40556	1.46838	1.35944	3.38818	4.2778	1.53149	2.80505	2.39493	2.58864	2.25813	3.11321	2.69255	2.21272	2.32256	2.73574
2954.94	2.42647	2.40553	1.46842	1.35947	3.38803	4.27753	1.53163	2.80486	2.39461	2.58864	2.25836	3.11313	2.69284	2.21287	2.32259	2.73584
2955.42	2.42635	2.40549	1.46847	1.35951	3.38788	4.27726	1.53176	2.80467	2.39428	2.58864	2.25859	3.11304	2.69314	2.21303	2.32263	2.73595
2955.91	2.42624	2.40546	1.46852	1.35954	3.38773	4.27699	1.5319	2.80448	2.39396	2.58864	2.25882	3.11295	2.69344	2.21319	2.32266	2.73606
2956.39	2.42614	2.40543	1.46857	1.35957	3.38758	4.27672	1.53204	2.80429	2.39364	2.58864	2.25905	3.11287	2.69374	2.21334	2.3227	2.73617
2956.87	2.42603	2.4054	1.46862	1.3596	3.38742	4.27645	1.53218	2.80411	2.39331	2.58864	2.25928	3.11278	2.69404	2.2135	2.32274	2.73628
2957.35	2.42592	2.40537	1.46867	1.35963	3.38727	4.27617	1.53233	2.80392	2.39299	2.58864	2.25951	3.1127	2.69434	2.21366	2.32278	2.7364
2957.83	2.42581	2.40534	1.46872	1.35966	3.38712	4.2759	1.53247	2.80374	2.39266	2.58865	2.25974	3.11261	2.69463	2.21382	2.32282	2.73651
2958.32	2.42571	2.40531	1.46877	1.35969	3.38696	4.27563	1.53262	2.80356	2.39234	2.58865	2.25997	3.11252	2.69493	2.21399	2.32286	2.73662
2958.8	2.4256	2.40528	1.46882	1.35972	3.38681	4.27535	1.53276	2.80338	2.39201	2.58865	2.2602	3.11244	2.69523	2.21415	2.32291	2.73674
2959.28	2.4255	2.40525	1.46887	1.35976	3.38666	4.27507	1.53291	2.8032	2.39169	2.58865	2.26043	3.11235	2.69554	2.21431	2.32295	2.73685
2959.76	2.42539	2.40523	1.46893	1.35979	3.3865	4.2748	1.53306	2.80302	2.39137	2.58866	2.26066	3.11227	2.69584	2.21448	2.32299	2.73697
2960.24	2.42529	2.4052	1.46898	1.35982	3.38635	4.27452	1.53321	2.80284	2.39104	2.58866	2.26089	3.11218	2.69614	2.21465	2.32304	2.73709
2960.73	2.42519	2.40518	1.46903	1.35985	3.38619	4.27424	1.53336	2.80267	2.39072	2.58867	2.26112	3.1121	2.69644	2.21482	2.32309	2.73721
2961.21	2.42509	2.40516	1.46909	1.35988	3.38604	4.27396	1.53352	2.8025	2.39039	2.58867	2.26135	3.11202	2.69674	2.21499	2.32314	2.73733
2961.69	2.42499	2.40513	1.46915	1.35991	3.38588	4.27368	1.53367	2.80233	2.39007	2.58867	2.26158	3.11193	2.69704	2.21516	2.32319	2.73745
2962.17	2.42489	2.40511	1.4692	1.35994	3.38573	4.2734	1.53383	2.80216	2.38974	2.58868	2.26181	3.11185	2.69735	2.21533	2.32324	2.73757
2962.66	2.42479	2.40509	1.46926	1.35997	3.38557	4.27312	1.53399	2.80199	2.38942	2.58868	2.26204	3.11177	2.69765	2.21551	2.32329	2.73769
2963.14	2.42469	2.40507	1.46932	1.36	3.38542	4.27284	1.53415	2.80182	2.3891	2.58869	2.26227	3.11168	2.69795	2.21568	2.32335	2.73781
2963.62	2.42459	2.40505	1.46937	1.36003	3.38526	4.27255	1.53431	2.80165	2.38877	2.5887	2.2625	3.1116	2.69826	2.21586	2.3234	2.73794
2964.1	2.4245	2.40503	1.46943	1.36006	3.3851	4.27227	1.53447	2.80149	2.38845	2.5887	2.26273	3.11152	2.69856	2.21604	2.32346	2.73806
2964.58	2.4244	2.40501	1.46949	1.36009	3.38495	4.27198	1.53464	2.80133	2.38812	2.58871	2.26296	3.11144	2.69886	2.21622	2.32352	2.73819
2965.07	2.4243	2.405	1.46955	1.36012	3.38479	4.2717	1.5348	2.80117	2.3878	2.58871	2.26319	3.11135	2.69917	2.2164	2.32357	2.73832
2965.55	2.42421	2.40498	1.46961	1.36015	3.38464	4.27141	1.53497	2.80101	2.38748	2.58872	2.26341	3.11127	2.69947	2.21658	2.32363	2.73845
2966.03	2.42412	2.40496	1.46967	1.36018	3.38448	4.27113	1.53514	2.80085	2.38715	2.58873	2.26364	3.11119	2.69978	2.21676	2.3237	2.73857
2966.51	2.42403	2.40495	1.46973	1.36021	3.38432	4.27084	1.5353	2.80069	2.38683	2.58873	2.26387	3.11111	2.70008	2.21695	2.32376	2.7387
2966.99	2.42393	2.40493	1.4698	1.36024	3.38416	4.27055	1.53548	2.80054	2.38651	2.58874	2.2641	3.11103	2.70039	2.21713	2.32382	2.73884
2967.48	2.42384	2.40492	1.46986	1.36027	3.38401	4.27027	1.53565	2.80039	2.38619	2.58875	2.26432	3.11095	2.7007	2.21732	2.32389	2.73897
2967.96	2.42375	2.40491	1.46992	1.3603	3.38385	4.26998	1.53582	2.80023	2.38586	2.58875	2.26455	3.11087	2.701	2.21751	2.32395	2.7391
2968.44	2.42366	2.4049	1.46999	1.36033	3.38369	4.26969	1.53599	2.80008	2.38554	2.58876	2.26478	3.11079	2.70131	2.2177	2.32402	2.73923
2968.92	2.42358	2.40489	1.47005	1.36036	3.38354	4.2694	1.53617	2.79993	2.38522	2.58877	2.265	3.11071	2.70162	2.21789	2.32409	2.73937
2969.41	2.42349	2.40488	1.47012	1.36039	3.38338	4.26911	1.53635	2.79979	2.3849	2.58878	2.26523	3.11063	2.70192	2.21808	2.32416	2.73951
2969.89	2.4234	2.40487	1.47018	1.36042	3.38322	4.26882	1.53653	2.79964	2.38458	2.58879	2.26545	3.11055	2.70223	2.21827	2.32423	2.73964
2970.37	2.42331	2.40486	1.47025	1.36045	3.38306	4.26853	1.5367	2.7995	2.38426	2.58879	2.26568	3.11047	2.70254	2.21846	2.3243	2.73978
2970.85	2.42323	2.40485	1.47031	1.36048	3.38291	4.26824	1.53689	2.79936	2.38394	2.5888	2.26591	3.11039	2.70284	2.21866	2.32438	2.73992
2971.33	2.42315	2.40484	1.47038	1.36051	3.38275	4.26795	1.53707	2.79922	2.38362	2.58881	2.26613	3.11031	2.70315	2.21885	2.32445	2.74006
2971.82	2.42306	2.40484	1.47045	1.36054	3.38259	4.26765	1.53725	2.79908	2.3833	2.58882	2.26635	3.11023	2.70346	2.21905	2.32453	2.7402
2972.3	2.42298	2.40483	1.47052	1.36057	3.38243	4.26736	1.53743	2.79894	2.38298	2.58883	2.26658	3.11016	2.70377	2.21925	2.32461	2.74034
2972.78	2.4229	2.40483	1.47058	1.3606	3.38227	4.26707	1.53762	2.7988	2.38266	2.58884	2.2668	3.11008	2.70408	2.21945	2.32468	2.74048
2973.26	2.42282	2.40482	1.47065	1.36062	3.38212	4.26677	1.53781	2.79867	2.38234	2.58885	2.26703	3.11	2.70438	2.21965	2.32477	2.74062
2973.74	2.42274	2.40482	1.47072	1.36065	3.38196	4.26648	1.53799	2.79853	2.38202	2.58886	2.26725	3.10992	2.70469	2.21985	2.32485	2.74077
2974.23	2.42266	2.40482	1.47079	1.36068	3.3818	4.26619	1.53818	2.7984	2.3817	2.58887	2.26747	3.10984	2.705	2.22005	2.32493	2.74091
2974.71	2.42258	2.40481	1.47086	1.36071	3.38164	4.26589	1.53837	2.79827	2.38139	2.58887	2.26769	3.10977	2.70531	2.22025	2.32501	2.74106
2975.19	2.4225	2.40481	1.47093	1.36074	3.38148	4.2656	1.53856	2.79815	2.38107	2.58888	2.26792	3.10969	2.70562	2.22046	2.3251	2.74121
2975.67	2.42242	2.40481	1.47101	1.36076	3.38132	4.2653	1.53876	2.79802	2.38075	2.58889	2.26814	3.10961	2.70593	2.22066	2.32519	2.74135
2976.16	2.42235	2.40481	1.47108	1.36079	3.38117	4.26501	1.53895	2.79789	2.38044	2.5889	2.26836	3.10954	2.70624	2.22087	2.32527	2.7415
2976.64	2.42227	2.40481	1.47115	1.36082	3.38101	4.26471	1.53914	2.79777	2.38012	2.58891	2.26858	3.10946	2.70655	2.22108	2.32536	2.74165
2977.12	2.4222	2.40481	1.47122	1.36085	3.38085	4.26442	1.53934	2.79765	2.37981	2.58892	2.2688	3.10939	2.70686	2.22128	2.32545	2.7418
2977.6	2.42212	2.40482	1.4713	1.36087	3.38069	4.26412	1.53953	2.79753	2.37949	2.58893	2.26902	3.10931	2.70717	2.22149	2.32555	2.74195
2978.08	2.42205	2.40482	1.47137	1.3609	3.38053	4.26382	1.53973	2.79741	2.37918	2.58894	2.26924	3.10924	2.70747	2.2217	2.32564	2.74211
2978.57	2.42198	2.40482	1.47144	1.36093	3.38037	4.26353	1.53993	2.79729	2.37887	2.58895	2.26946	3.10916	2.70778	2.22191	2.32574	2.74226
2979.05	2.4219	2.40483	1.47152	1.36095	3.38022	4.26323	1.54013	2.79718	2.37856	2.58896	2.26968	3.10908	2.70809	2.22213	2.32583	2.74241
2979.53	2.42183	2.40483	1.47159	1.36098	3.38006	4.26293	1.54033	2.79706	2.37824	2.58897	2.2699	3.10901	2.7084	2.22234	2.32593	2.74257
2980.01	2.42176	2.40484	1.47167	1.36101	3.3799	4.26264	1.54053	2.79695	2.37793	2.58898	2.27012	3.10894	2.70871	2.22255	2.32603	2.74272
2980.49	2.42169	2.40485	1.47175	1.36103	3.37974	4.26234	1.54073	2.79684	2.37762	2.58899	2.27033	3.10886	2.70902	2.22277	2.32613	2.74288
2980.98	2.42163	2.40485	1.47182	1.36106	3.37958	4.26204	1.54093	2.79673	2.37731	2.589	2.27055	3.10879	2.70933	2.22298	2.32623	2.74304
2981.46	2.42156	2.40486	1.4719	1.36108	3.37943	4.26174	1.54114	2.79662	2.377	2.58901	2.27077	3.10871	2.70964	2.2232	2.32633	2.7432
2981.94	2.42149	2.40487	1.47198	1.36111	3.37927	4.26145	1.54134	2.79652	2.37669	2.58902	2.27098	3.10864	2.70995	2.22342	2.32644	2.74335
2982.42	2.42143	2.40488	1.47205	1.36114	3.37911	4.26115	1.54155	2.79642	2.37639	2.58903	2.2712	3.10857	2.71026	2.22364	2.32654	2.74351
2982.91	2.42136	2.40489	1.47213	1.36116	3.37895	4.26085	1.54175	2.79631	2.37608	2.58904	2.27141	3.10849	2.71057	2.22386	2.32665	2.74368
2983.39	2.4213	2.4049	1.47221	1.36119	3.37879	4.26055	1.54196	2.79621	2.37577	2.58905	2.27163	3.10842	2.71088	2.22408	2.32676	2.74384
2983.87	2.42123	2.40491	1.47229	1.36121	3.37864	4.26025	1.54217	2.79611	2.37547	2.58906	2.27184	3.10835	2.71119	2.2243	2.32686	2.744
2984.35	2.42117	2.40492	1.47237	1.36124	3.37848	4.25996	1.54237	2.79601	2.37516	2.58907	2.27206	3.10828	2.7115	2.22452	2.32698	2.74416
2984.83	2.42111	2.40493	1.47245	1.36126	3.37832	4.25966	1.54258	2.79592	2.37486	2.58908	2.27227	3.1082	2.71181	2.22474	2.32709	2.74433
2985.32	2.42105	2.40495	1.47253	1.36129	3.37816	4.25936	1.54279	2.79582	2.37455	2.58909	2.27248	3.10813	2.71212	2.22497	2.3272	2.74449
2985.8	2.42098	2.40496	1.47261	1.36131	3.37801	4.25906	1.543	2.79573	2.37425	2.5891	2.2727	3.10806	2.71243	2.22519	2.32732	2.74466
2986.28	2.42092	2.40498	1.47269	1.36133	3.37785	4.25876	1.54321	2.79564	2.37395	2.58911	2.27291	3.10799	2.71274	2.22542	2.32743	2.74482
2986.76	2.42087	2.40499	1.47277	1.36136	3.37769	4.25846	1.54342	2.79555	2.37365	2.58912	2.27312	3.10792	2.71304	2.22564	2.32755	2.74499
2987.24	2.42081	2.40501	1.47285	1.36138	3.37754	4.25817	1.54364	2.79546	2.37335	2.58913	2.27333	3.10785	2.71335	2.22587	2.32767	2.74516
2987.73	2.42075	2.40502	1.47293	1.36141	3.37738	4.25787	1.54385	2.79538	2.37305	2.58914	2.27354	3.10778	2.71366	2.2261	2.32779	2.74533
2988.21	2.42069	2.40504	1.47302	1.36143	3.37722	4.25757	1.54406	2.79529	2.37275	2.58915	2.27375	3.1077	2.71397	2.22632	2.32791	2.7455
2988.69	2.42064	2.40506	1.4731	1.36145	3.37707	4.25727	1.54428	2.79521	2.37245	2.58916	2.27396	3.10763	2.71428	2.22655	2.32803	2.74567
2989.17	2.42058	2.40507	1.47318	1.36148	3.37691	4.25698	1.54449	2.79513	2.37215	2.58917	2.27417	3.10756	2.71459	2.22678	2.32816	2.74584
2989.66	2.42053	2.40509	1.47326	1.3615	3.37675	4.25668	1.5447	2.79505	2.37186	2.58918	2.27437	3.10749	2.7149	2.22701	2.32828	2.74601
2990.14	2.42047	2.40511	1.47335	1.36152	3.3766	4.25638	1.54492	2.79497	2.37156	2.58919	2.27458	3.10742	2.7152	2.22724	2.32841	2.74619
2990.62	2.42042	2.40513	1.47343	1.36154	3.37644	4.25608	1.54514	2.79489	2.37127	2.5892	2.27479	3.10735	2.71551	2.22748	2.32853	2.74636
2991.1	2.42037	2.40515	1.47351	1.36157	3.37629	4.25579	1.54535	2.79482	2.37098	2.58921	2.27499	3.10729	2.71582	2.22771	2.32866	2.74653
2991.58	2.42032	2.40517	1.4736	1.36159	3.37613	4.25549	1.54557	2.79474	2.37068	2.58922	2.2752	3.10722	2.71613	2.22794	2.32879	2.74671
2992.07	2.42026	2.4052	1.47368	1.36161	3.37598	4.25519	1.54578	2.79467	2.37039	2.58923	2.2754	3.10715	2.71643	2.22818	2.32893	2.74688
2992.55	2.42021	2.40522	1.47377	1.36163	3.37582	4.2549	1.546	2.7946	2.3701	2.58924	2.27561	3.10708	2.71674	2.22841	2.32906	2.74706
2993.03	2.42016	2.40524	1.47385	1.36165	3.37567	4.2546	1.54622	2.79453	2.36981	2.58925	2.27581	3.10701	2.71705	2.22864	2.32919	2.74724
2993.51	2.42012	2.40526	1.47394	1.36167	3.37551	4.2543	1.54644	2.79447	2.36952	2.58925	2.27601	3.10694	2.71735	2.22888	2.32933	2.74742
2993.99	2.42007	2.40529	1.47402	1.36169	3.37536	4.25401	1.54665	2.7944	2.36924	2.58926	2.27622	3.10687	2.71766	2.22912	2.32947	2.7476
2994.48	2.42002	2.40531	1.47411	1.36172	3.3752	4.25371	1.54687	2.79434	2.36895	2.58927	2.27642	3.10681	2.71797	2.22935	2.32961	2.74778
2994.96	2.41997	2.40534	1.4742	1.36174	3.37505	4.25342	1.54709	2.79427	2.36866	2.58928	2.27662	3.10674	2.71827	2.22959	2.32975	2.74796
2995.44	2.41993	2.40536	1.47428	1.36176	3.3749	4.25312	1.54731	2.79421	2.36838	2.58929	2.27682	3.10667	2.71858	2.22983	2.32989	2.74814
2995.92	2.41988	2.40539	1.47437	1.36178	3.37474	4.25283	1.54753	2.79415	2.36809	2.58929	2.27702	3.1066	2.71888	2.23007	2.33003	2.74832
2996.41	2.41984	2.40542	1.47446	1.3618	3.37459	4.25253	1.54775	2.7941	2.36781	2.5893	2.27722	3.10654	2.71919	2.23031	2.33017	2.7485
2996.89	2.41979	2.40544	1.47454	1.36182	3.37444	4.25224	1.54797	2.79404	2.36753	2.58931	2.27741	3.10647	2.71949	2.23055	2.33032	2.74869
2997.37	2.41975	2.40547	1.47463	1.36184	3.37429	4.25194	1.54819	2.79399	2.36725	2.58932	2.27761	3.1064	2.7198	2.23079	2.33046	2.74887
2997.85	2.41971	2.4055	1.47472	1.36186	3.37413	4.25165	1.5484	2.79393	2.36697	2.58932	2.27781	3.10634	2.7201	2.23103	2.33061	2.74905
2998.33	2.41967	2.40553	1.47481	1.36187	3.37398	4.25136	1.54862	2.79388	2.36669	2.58933	2.278	3.10627	2.7204	2.23127	2.33076	2.74924
2998.82	2.41963	2.40556	1.47489	1.36189	3.37383	4.25107	1.54884	2.79383	2.36641	2.58934	2.2782	3.1062	2.72071	2.23151	2.33091	2.74943
2999.3	2.41959	2.40559	1.47498	1.36191	3.37368	4.25077	1.54906	2.79378	2.36614	2.58934	2.27839	3.10614	2.72101	2.23175	2.33106	2.74961
2999.78	2.41955	2.40562	1.47507	1.36193	3.37353	4.25048	1.54928	2.79374	2.36586	2.58935	2.27859	3.10607	2.72131	2.232	2.33121	2.7498
3000.26	2.41951	2.40565	1.47516	1.36195	3.37338	4.25019	1.5495	2.79369	2.36559	2.58935	2.27878	3.10601	2.72162	2.23224	2.33137	2.74999
3000.74	2.41947	2.40568	1.47525	1.36197	3.37323	4.2499	1.54972	2.79365	2.36532	2.58936	2.27897	3.10594	2.72192	2.23248	2.33152	2.75018
3001.23	2.41943	2.40571	1.47534	1.36198	3.37308	4.24961	1.54994	2.79361	2.36504	2.58937	2.27917	3.10588	2.72222	2.23273	2.33168	2.75036
3001.71	2.4194	2.40574	1.47543	1.362	3.37293	4.24932	1.55016	2.79357	2.36477	2.58937	2.27936	3.10581	2.72252	2.23297	2.33184	2.75055
3002.19	2.41936	2.40578	1.47552	1.36202	3.37278	4.24903	1.55038	2.79353	2.3645	2.58938	2.27955	3.10575	2.72282	2.23322	2.332	2.75074
3002.67	2.41932	2.40581	1.4756	1.36204	3.37263	4.24874	1.5506	2.79349	2.36424	2.58938	2.27974	3.10568	2.72312	2.23346	2.33216	2.75094
3003.15	2.41929	2.40584	1.47569	1.36205	3.37248	4.24845	1.55081	2.79346	2.36397	2.58938	2.27993	3.10562	2.72342	2.23371	2.33232	2.75113
3003.64	2.41925	2.40588	1.47578	1.36207	3.37234	4.24817	1.55103	2.79342	2.3637	2.58939	2.28011	3.10555	2.72372	2.23395	2.33248	2.75132
3004.12	2.41922	2.40591	1.47587	1.36209	3.37219	4.24788	1.55125	2.79339	2.36344	2.58939	2.2803	3.10549	2.72402	2.2342	2.33265	2.75151
3004.6	2.41919	2.40595	1.47596	1.3621	3.37204	4.24759	1.55147	2.79336	2.36318	2.5894	2.28049	3.10543	2.72432	2.23445	2.33281	2.75171
3005.08	2.41916	2.40598	1.47605	1.36212	3.3719	4.24731	1.55168	2.79333	2.36291	2.5894	2.28067	3.10536	2.72461	2.23469	2.33298	2.7519
3005.57	2.41912	2.40602	1.47614	1.36214	3.37175	4.24702	1.5519	2.7933	2.36265	2.5894	2.28086	3.1053	2.72491	2.23494	2.33314	2.7521
3006.05	2.41909	2.40606	1.47624	1.36215	3.3716	4.24674	1.55212	2.79327	2.36239	2.5894	2.28104	3.10524	2.72521	2.23519	2.33331	2.75229
3006.53	2.41906	2.40609	1.47633	1.36217	3.37146	4.24645	1.55233	2.79325	2.36213	2.58941	2.28122	3.10517	2.7255	2.23544	2.33348	2.75249
3007.01	2.41903	2.40613	1.47642	1.36218	3.37131	4.24617	1.55255	2.79322	2.36188	2.58941	2.28141	3.10511	2.7258	2.23569	2.33366	2.75268
3007.49	2.419	2.40617	1.47651	1.3622	3.37117	4.24589	1.55277	2.7932	2.36162	2.58941	2.28159	3.10505	2.7261	2.23593	2.33383	2.75288
3007.98	2.41897	2.4062	1.4766	1.36221	3.37102	4.2456	1.55298	2.79318	2.36137	2.58941	2.28177	3.10498	2.72639	2.23618	2.334	2.75308
3008.46	2.41895	2.40624	1.47669	1.36223	3.37088	4.24532	1.5532	2.79316	2.36111	2.58941	2.28195	3.10492	2.72668	2.23643	2.33418	2.75327
3008.94	2.41892	2.40628	1.47678	1.36224	3.37074	4.24504	1.55341	2.79314	2.36086	2.58941	2.28213	3.10486	2.72698	2.23668	2.33435	2.75347
3009.42	2.41889	2.40632	1.47687	1.36225	3.3706	4.24476	1.55362	2.79313	2.36061	2.58941	2.28231	3.1048	2.72727	2.23693	2.33453	2.75367
3009.9	2.41887	2.40636	1.47696	1.36227	3.37045	4.24448	1.55384	2.79311	2.36036	2.58941	2.28248	3.10474	2.72756	2.23718	2.33471	2.75387
3010.39	2.41884	2.4064	1.47705	1.36228	3.37031	4.2442	1.55405	2.7931	2.36011	2.58941	2.28266	3.10468	2.72786	2.23743	2.33489	2.75407
3010.87	2.41882	2.40644	1.47714	1.3623	3.37017	4.24393	1.55426	2.79309	2.35986	2.58941	2.28283	3.10461	2.72815	2.23768	2.33507	2.75427
3011.35	2.41879	2.40648	1.47724	1.36231	3.37003	4.24365	1.55447	2.79308	2.35962	2.58941	2.28301	3.10455	2.72844	2.23793	2.33525	2.75447
3011.83	2.41877	2.40652	1.47733	1.36232	3.36989	4.24337	1.55468	2.79307	2.35937	2.58941	2.28318	3.10449	2.72873	2.23818	2.33544	2.75467
3012.32	2.41874	2.40656	1.47742	1.36234	3.36975	4.2431	1.55489	2.79306	2.35913	2.58941	2.28336	3.10443	2.72902	2.23843	2.33562	2.75488
3012.8	2.41872	2.40661	1.47751	1.36235	3.36961	4.24282	1.5551	2.79305	2.35889	2.58941	2.28353	3.10437	2.7293	2.23868	2.33581	2.75508
3013.28	2.4187	2.40665	1.4776	1.36236	3.36947	4.24255	1.55531	2.79305	2.35865	2.58941	2.2837	3.10431	2.72959	2.23893	2.33599	2.75528
3013.76	2.41868	2.40669	1.47769	1.36237	3.36934	4.24228	1.55552	2.79304	2.35841	2.5894	2.28387	3.10425	2.72988	2.23918	2.33618	2.75548
3014.24	2.41866	2.40673	1.47779	1.36238	3.3692	4.242	1.55573	2.79304	2.35817	2.5894	2.28404	3.10419	2.73017	2.23943	2.33637	2.75569
3014.72	2.41864	2.40678	1.47788	1.3624	3.36906	4.24173	1.55593	2.79304	2.35794	2.5894	2.28421	3.10413	2.73045	2.23968	2.33656	2.75589
3015.21	2.41862	2.40682	1.47797	1.36241	3.36892	4.24146	1.55614	2.79304	2.3577	2.58939	2.28437	3.10407	2.73074	2.23993	2.33675	2.7561
3015.69	2.4186	2.40686	1.47806	1.36242	3.36879	4.24119	1.55634	2.79304	2.35747	2.58939	2.28454	3.10401	2.73102	2.24018	2.33694	2.7563
3016.17	2.41858	2.40691	1.47815	1.36243	3.36865	4.24092	1.55655	2.79305	2.35724	2.58938	2.28471	3.10395	2.73131	2.24043	2.33714	2.75651
3016.65	2.41856	2.40695	1.47824	1.36244	3.36852	4.24066	1.55675	2.79305	2.357	2.58938	2.28487	3.10389	2.73159	2.24069	2.33733	2.75671
3017.14	2.41854	2.407	1.47834	1.36245	3.36839	4.24039	1.55695	2.79306	2.35678	2.58937	2.28503	3.10383	2.73187	2.24094	2.33753	2.75692
3017.62	2.41853	2.40704	1.47843	1.36246	3.36825	4.24012	1.55716	2.79306	2.35655	2.58937	2.2852	3.10377	2.73215	2.24119	2.33772	2.75713
3018.1	2.41851	2.40709	1.47852	1.36247	3.36812	4.23986	1.55736	2.79307	2.35632	2.58936	2.28536	3.10371	2.73243	2.24144	2.33792	2.75733
3018.58	2.41849	2.40713	1.47861	1.36248	3.36799	4.23959	1.55756	2.79308	2.3561	2.58936	2.28552	3.10366	2.73271	2.24169	2.33812	2.75754
3019.06	2.41848	2.40718	1.4787	1.36249	3.36786	4.23933	1.55776	2.79309	2.35587	2.58935	2.28568	3.1036	2.73299	2.24194	2.33832	2.75775
3019.55	2.41846	2.40723	1.47879	1.3625	3.36773	4.23907	1.55795	2.79311	2.35565	2.58934	2.28584	3.10354	2.73327	2.24219	2.33852	2.75796
3020.03	2.41845	2.40727	1.47889	1.36251	3.3676	4.23881	1.55815	2.79312	2.35543	2.58933	2.286	3.10348	2.73355	2.24244	2.33872	2.75816
3020.51	2.41843	2.40732	1.47898	1.36252	3.36747	4.23855	1.55835	2.79314	2.35521	2.58932	2.28615	3.10342	2.73382	2.24269	2.33893	2.75837
3020.99	2.41842	2.40737	1.47907	1.36253	3.36734	4.23829	1.55854	2.79315	2.35499	2.58932	2.28631	3.10336	2.7341	2.24294	2.33913	2.75858
3021.47	2.41841	2.40741	1.47916	1.36254	3.36721	4.23803	1.55874	2.79317	2.35477	2.58931	2.28647	3.10331	2.73437	2.24319	2.33934	2.75879
3021.96	2.4184	2.40746	1.47925	1.36255	3.36708	4.23777	1.55893	2.79319	2.35456	2.5893	2.28662	3.10325	2.73465	2.24344	2.33954	2.759
3022.44	2.41838	2.40751	1.47934	1.36255	3.36695	4.23752	1.55912	2.79321	2.35435	2.58929	2.28677	3.10319	2.73492	2.24369	2.33975	2.75921
3022.92	2.41837	2.40756	1.47943	1.36256	3.36683	4.23726	1.55931	2.79323	2.35413	2.58928	2.28692	3.10314	2.73519	2.24394	2.33996	2.75942
3023.4	2.41836	2.4076	1.47953	1.36257	3.3667	4.23701	1.5595	2.79325	2.35392	2.58926	2.28708	3.10308	2.73547	2.24419	2.34017	2.75963
3023.89	2.41835	2.40765	1.47962	1.36258	3.36658	4.23676	1.55969	2.79328	2.35371	2.58925	2.28723	3.10302	2.73574	2.24444	2.34038	2.75984
3024.37	2.41834	2.4077	1.47971	1.36258	3.36645	4.23651	1.55988	2.7933	2.35351	2.58924	2.28737	3.10296	2.73601	2.24469	2.34059	2.76005
3024.85	2.41833	2.40775	1.4798	1.36259	3.36633	4.23626	1.56007	2.79333	2.3533	2.58923	2.28752	3.10291	2.73627	2.24494	2.3408	2.76026
3025.33	2.41832	2.4078	1.47989	1.3626	3.36621	4.23601	1.56025	2.79336	2.35309	2.58922	2.28767	3.10285	2.73654	2.24518	2.34101	2.76047
3025.81	2.41831	2.40785	1.47998	1.36261	3.36609	4.23576	1.56044	2.79339	2.35289	2.5892	2.28782	3.1028	2.73681	2.24543	2.34123	2.76069
3026.3	2.4183	2.4079	1.48007	1.36261	3.36596	4.23551	1.56062	2.79342	2.35269	2.58919	2.28796	3.10274	2.73707	2.24568	2.34144	2.7609
3026.78	2.4183	2.40795	1.48016	1.36262	3.36584	4.23527	1.5608	2.79345	2.35249	2.58917	2.2881	3.10268	2.73734	2.24593	2.34166	2.76111
3027.26	2.41829	2.408	1.48025	1.36263	3.36572	4.23502	1.56099	2.79348	2.35229	2.58916	2.28825	3.10263	2.7376	2.24618	2.34188	2.76132
3027.74	2.41828	2.40805	1.48034	1.36263	3.36561	4.23478	1.56117	2.79351	2.35209	2.58914	2.28839	3.10257	2.73787	2.24642	2.3421	2.76153
3028.22	2.41828	2.4081	1.48043	1.36264	3.36549	4.23454	1.56134	2.79355	2.3519	2.58913	2.28853	3.10252	2.73813	2.24667	2.34231	2.76175
3028.71	2.41827	2.40815	1.48052	1.36264	3.36537	4.2343	1.56152	2.79358	2.3517	2.58911	2.28867	3.10246	2.73839	2.24691	2.34253	2.76196
3029.19	2.41826	2.4082	1.48061	1.36265	3.36525	4.23406	1.5617	2.79362	2.35151	2.5891	2.28881	3.10241	2.73865	2.24716	2.34275	2.76217
3029.67	2.41826	2.40825	1.4807	1.36265	3.36514	4.23382	1.56187	2.79366	2.35132	2.58908	2.28895	3.10235	2.73891	2.24741	2.34298	2.76238
3030.15	2.41825	2.4083	1.48079	1.36266	3.36502	4.23358	1.56205	2.7937	2.35113	2.58906	2.28908	3.1023	2.73916	2.24765	2.3432	2.7626
3030.64	2.41825	2.40835	1.48088	1.36266	3.36491	4.23334	1.56222	2.79374	2.35094	2.58904	2.28922	3.10224	2.73942	2.2479	2.34342	2.76281
3031.12	2.41824	2.4084	1.48097	1.36267	3.36479	4.23311	1.56239	2.79378	2.35075	2.58902	2.28935	3.10219	2.73968	2.24814	2.34365	2.76302
3031.6	2.41824	2.40845	1.48106	1.36267	3.36468	4.23288	1.56256	2.79382	2.35056	2.589	2.28948	3.10213	2.73993	2.24838	2.34387	2.76324
3032.08	2.41824	2.40851	1.48115	1.36268	3.36457	4.23265	1.56273	2.79386	2.35038	2.58898	2.28962	3.10208	2.74019	2.24863	2.3441	2.76345
3032.56	2.41823	2.40856	1.48124	1.36268	3.36446	4.23241	1.5629	2.79391	2.3502	2.58896	2.28975	3.10202	2.74044	2.24887	2.34432	2.76367
3033.05	2.41823	2.40861	1.48133	1.36268	3.36435	4.23218	1.56307	2.79395	2.35002	2.58894	2.28988	3.10197	2.74069	2.24911	2.34455	2.76388
3033.53	2.41823	2.40866	1.48142	1.36269	3.36424	4.23196	1.56323	2.794	2.34984	2.58892	2.29001	3.10192	2.74094	2.24935	2.34478	2.76409
3034.01	2.41823	2.40871	1.48151	1.36269	3.36413	4.23173	1.56339	2.79405	2.34966	2.5889	2.29013	3.10186	2.74119	2.2496	2.34501	2.76431
3034.49	2.41823	2.40876	1.48159	1.36269	3.36402	4.2315	1.56356	2.79409	2.34948	2.58888	2.29026	3.10181	2.74144	2.24984	2.34524	2.76452
3034.97	2.41822	2.40882	1.48168	1.3627	3.36392	4.23128	1.56372	2.79414	2.34931	2.58886	2.29039	3.10176	2.74168	2.25008	2.34547	2.76474
3035.46	2.41822	2.40887	1.48177	1.3627	3.36381	4.23106	1.56388	2.79419	2.34913	2.58883	2.29051	3.1017	2.74193	2.25032	2.3457	2.76495
3035.94	2.41822	2.40892	1.48186	1.3627	3.36371	4.23084	1.56404	2.79424	2.34896	2.58881	2.29063	3.10165	2.74217	2.25056	2.34593	2.76516
3036.42	2.41822	2.40897	1.48195	1.36271	3.3636	4.23062	1.56419	2.7943	2.34879	2.58878	2.29076	3.1016	2.74241	2.2508	2.34617	2.76538
3036.9	2.41822	2.40902	1.48203	1.36271	3.3635	4.2304	1.56435	2.79435	2.34862	2.58876	2.29088	3.10155	2.74266	2.25103	2.3464	2.76559
3037.39	2.41822	2.40908	1.48212	1.36271	3.3634	4.23018	1.5645	2.7944	2.34845	2.58873	2.291	3.10149	2.7429	2.25127	2.34664	2.76581
3037.87	2.41823	2.40913	1.48221	1.36271	3.3633	4.22997	1.56466	2.79446	2.34829	2.58871	2.29112	3.10144	2.74314	2.25151	2.34687	2.76602
3038.35	2.41823	2.40918	1.4823	1.36271	3.3632	4.22975	1.56481	2.79452	2.34812	2.58868	2.29123	3.10139	2.74337	2.25174	2.34711	2.76623
3038.83	2.41823	2.40923	1.48238	1.36272	3.3631	4.22954	1.56496	2.79457	2.34796	2.58865	2.29135	3.10134	2.74361	2.25198	2.34734	2.76645
3039.31	2.41823	2.40929	1.48247	1.36272	3.363	4.22933	1.56511	2.79463	2.3478	2.58863	2.29147	3.10128	2.74385	2.25221	2.34758	2.76666
3039.8	2.41823	2.40934	1.48256	1.36272	3.3629	4.22912	1.56526	2.79469	2.34764	2.5886	2.29158	3.10123	2.74408	2.25245	2.34782	2.76688
3040.28	2.41823	2.40939	1.48264	1.36272	3.3628	4.22891	1.56541	2.79475	2.34748	2.58857	2.29169	3.10118	2.74432	2.25268	2.34806	2.76709
3040.76	2.41824	2.40944	1.48273	1.36272	3.36271	4.2287	1.56555	2.79481	2.34732	2.58854	2.29181	3.10113	2.74455	2.25292	2.3483	2.76731
3041.24	2.41824	2.4095	1.48281	1.36272	3.36261	4.2285	1.56569	2.79487	2.34717	2.58851	2.29192	3.10108	2.74478	2.25315	2.34854	2.76752
3041.72	2.41824	2.40955	1.4829	1.36272	3.36252	4.22829	1.56584	2.79493	2.34701	2.58848	2.29203	3.10103	2.74501	2.25338	2.34878	2.76773
3042.21	2.41825	2.4096	1.48298	1.36272	3.36243	4.22809	1.56598	2.79499	2.34686	2.58845	2.29213	3.10098	2.74524	2.25361	2.34902	2.76795
3042.69	2.41825	2.40965	1.48307	1.36272	3.36233	4.22789	1.56612	2.79506	2.34671	2.58842	2.29224	3.10092	2.74546	2.25384	2.34926	2.76816
3043.17	2.41826	2.40971	1.48315	1.36272	3.36224	4.22769	1.56626	2.79512	2.34656	2.58839	2.29235	3.10087	2.74569	2.25407	2.34951	2.76837
3043.65	2.41826	2.40976	1.48324	1.36272	3.36215	4.22749	1.56639	2.79519	2.34641	2.58836	2.29245	3.10082	2.74591	2.2543	2.34975	2.76859
3044.14	2.41826	2.40981	1.48332	1.36272	3.36206	4.2273	1.56653	2.79525	2.34626	2.58832	2.29256	3.10077	2.74613	2.25452	2.34999	2.7688
3044.62	2.41827	2.40986	1.48341	1.36272	3.36198	4.2271	1.56667	2.79532	2.34612	2.58829	2.29266	3.10072	2.74636	2.25475	2.35024	2.76901
3045.1	2.41828	2.40992	1.48349	1.36272	3.36189	4.22691	1.5668	2.79538	2.34597	2.58826	2.29276	3.10067	2.74658	2.25498	2.35048	2.76923
3045.58	2.41828	2.40997	1.48358	1.36272	3.3618	4.22672	1.56693	2.79545	2.34583	2.58822	2.29286	3.10062	2.74679	2.2552	2.35073	2.76944
3046.06	2.41829	2.41002	1.48366	1.36272	3.36172	4.22653	1.56706	2.79552	2.34569	2.58819	2.29296	3.10057	2.74701	2.25543	2.35098	2.76965
3046.55	2.41829	2.41007	1.48374	1.36272	3.36163	4.22634	1.56719	2.79559	2.34555	2.58815	2.29306	3.10052	2.74723	2.25565	2.35122	2.76986
3047.03	2.4183	2.41013	1.48382	1.36272	3.36155	4.22615	1.56732	2.79566	2.34541	2.58811	2.29316	3.10047	2.74744	2.25587	2.35147	2.77008
3047.51	2.41831	2.41018	1.48391	1.36272	3.36147	4.22597	1.56745	2.79573	2.34528	2.58808	2.29325	3.10042	2.74765	2.25609	2.35172	2.77029
3047.99	2.41831	2.41023	1.48399	1.36272	3.36139	4.22578	1.56757	2.7958	2.34514	2.58804	2.29335	3.10038	2.74787	2.25631	2.35197	2.7705
3048.47	2.41832	2.41028	1.48407	1.36272	3.36131	4.2256	1.5677	2.79587	2.34501	2.588	2.29344	3.10033	2.74808	2.25653	2.35222	2.77071
3048.96	2.41833	2.41034	1.48415	1.36272	3.36123	4.22542	1.56782	2.79595	2.34488	2.58797	2.29353	3.10028	2.74828	2.25675	2.35247	2.77092
3049.44	2.41833	2.41039	1.48424	1.36271	3.36115	4.22524	1.56794	2.79602	2.34475	2.58793	2.29362	3.10023	2.74849	2.25697	2.35272	2.77114
3049.92	2.41834	2.41044	1.48432	1.36271	3.36107	4.22507	1.56806	2.79609	2.34462	2.58789	2.29371	3.10018	2.7487	2.25719	2.35297	2.77135
3050.4	2.41835	2.41049	1.4844	1.36271	3.361	4.22489	1.56818	2.79617	2.34449	2.58785	2.2938	3.10013	2.7489	2.2574	2.35322	2.77156
3050.89	2.41836	2.41054	1.48448	1.36271	3.36092	4.22472	1.5683	2.79624	2.34436	2.58781	2.29389	3.10008	2.7491	2.25762	2.35347	2.77177
3051.37	2.41837	2.41059	1.48456	1.36271	3.36085	4.22455	1.56842	2.79632	2.34424	2.58777	2.29397	3.10004	2.74931	2.25783	2.35372	2.77198
3051.85	2.41837	2.41065	1.48464	1.3627	3.36078	4.22438	1.56853	2.79639	2.34411	2.58772	2.29406	3.09999	2.7495	2.25805	2.35397	2.77219
3052.33	2.41838	2.4107	1.48472	1.3627	3.36071	4.22421	1.56865	2.79647	2.34399	2.58768	2.29414	3.09994	2.7497	2.25826	2.35423	2.7724
3052.81	2.41839	2.41075	1.4848	1.3627	3.36064	4.22404	1.56876	2.79655	2.34387	2.58764	2.29422	3.09989	2.7499	2.25847	2.35448	2.77261
3053.3	2.4184	2.4108	1.48488	1.3627	3.36057	4.22388	1.56887	2.79662	2.34375	2.5876	2.2943	3.09985	2.75009	2.25868	2.35473	2.77282
3053.78	2.41841	2.41085	1.48496	1.36269	3.3605	4.22371	1.56898	2.7967	2.34363	2.58755	2.29438	3.0998	2.75029	2.25889	2.35499	2.77302
3054.26	2.41842	2.4109	1.48504	1.36269	3.36043	4.22355	1.56909	2.79678	2.34352	2.58751	2.29446	3.09975	2.75048	2.2591	2.35524	2.77323
3054.74	2.41843	2.41095	1.48512	1.36269	3.36037	4.22339	1.5692	2.79686	2.3434	2.58747	2.29454	3.0997	2.75067	2.2593	2.3555	2.77344
3055.22	2.41844	2.411	1.48519	1.36268	3.3603	4.22323	1.56931	2.79694	2.34329	2.58742	2.29462	3.09966	2.75086	2.25951	2.35575	2.77365
3055.71	2.41845	2.41105	1.48527	1.36268	3.36024	4.22308	1.56941	2.79702	2.34318	2.58737	2.29469	3.09961	2.75105	2.25971	2.35601	2.77386
3056.19	2.41846	2.4111	1.48535	1.36268	3.36018	4.22292	1.56952	2.7971	2.34307	2.58733	2.29476	3.09956	2.75123	2.25991	2.35626	2.77406
3056.67	2.41847	2.41116	1.48543	1.36267	3.36012	4.22277	1.56962	2.79718	2.34296	2.58728	2.29484	3.09952	2.75142	2.26012	2.35652	2.77427
3057.15	2.41848	2.41121	1.48551	1.36267	3.36006	4.22262	1.56973	2.79726	2.34285	2.58723	2.29491	3.09947	2.7516	2.26032	2.35678	2.77448
3057.63	2.41849	2.41126	1.48558	1.36267	3.36	4.22247	1.56983	2.79734	2.34274	2.58719	2.29498	3.09943	2.75178	2.26052	2.35703	2.77468
3058.12	2.4185	2.4113	1.48566	1.36266	3.35994	4.22232	1.56993	2.79742	2.34264	2.58714	2.29505	3.09938	2.75196	2.26072	2.35729	2.77489
3058.6	2.41851	2.41135	1.48574	1.36266	3.35988	4.22218	1.57003	2.7975	2.34253	2.58709	2.29512	3.09933	2.75214	2.26091	2.35755	2.77509
3059.08	2.41852	2.4114	1.48581	1.36265	3.35983	4.22203	1.57013	2.79759	2.34243	2.58704	2.29518	3.09929	2.75231	2.26111	2.35781	2.7753
3059.56	2.41853	2.41145	1.48589	1.36265	3.35977	4.22189	1.57022	2.79767	2.34233	2.58699	2.29525	3.09924	2.75249	2.26131	2.35807	2.7755
3060.05	2.41854	2.4115	1.48596	1.36264	3.35972	4.22175	1.57032	2.79775	2.34223	2.58694	2.29531	3.0992	2.75266	2.2615	2.35832	2.77571
3060.53	2.41855	2.41155	1.48604	1.36264	3.35967	4.22161	1.57042	2.79783	2.34213	2.58689	2.29537	3.09915	2.75283	2.26169	2.35858	2.77591
3061.01	2.41856	2.4116	1.48611	1.36264	3.35962	4.22147	1.57051	2.79792	2.34203	2.58684	2.29543	3.09911	2.753	2.26188	2.35884	2.77611
3061.49	2.41858	2.41165	1.48619	1.36263	3.35957	4.22134	1.57061	2.798	2.34194	2.58679	2.29549	3.09906	2.75317	2.26207	2.3591	2.77631
3061.97	2.41859	2.4117	1.48626	1.36263	3.35952	4.22121	1.5707	2.79808	2.34184	2.58674	2.29555	3.09902	2.75333	2.26226	2.35936	2.77652
3062.46	2.4186	2.41174	1.48634	1.36262	3.35947	4.22108	1.57079	2.79817	2.34175	2.58668	2.29561	3.09898	2.7535	2.26245	2.35962	2.77672
3062.94	2.41861	2.41179	1.48641	1.36262	3.35943	4.22095	1.57088	2.79825	2.34166	2.58663	2.29567	3.09893	2.75366	2.26264	2.35988	2.77692
3063.42	2.41862	2.41184	1.48648	1.36261	3.35938	4.22082	1.57097	2.79834	2.34157	2.58658	2.29572	3.09889	2.75382	2.26282	2.36014	2.77712
3063.9	2.41863	2.41189	1.48656	1.36261	3.35934	4.22069	1.57106	2.79842	2.34148	2.58652	2.29578	3.09884	2.75398	2.263	2.3604	2.77732
3064.38	2.41865	2.41193	1.48663	1.3626	3.3593	4.22057	1.57115	2.79851	2.34139	2.58647	2.29583	3.0988	2.75414	2.26319	2.36066	2.77752
3064.87	2.41866	2.41198	1.4867	1.3626	3.35925	4.22045	1.57123	2.79859	2.3413	2.58641	2.29588	3.09876	2.75429	2.26337	2.36092	2.77772
3065.35	2.41867	2.41203	1.48677	1.36259	3.35922	4.22033	1.57132	2.79868	2.34122	2.58636	2.29593	3.09872	2.75445	2.26355	2.36118	2.77792
3065.83	2.41868	2.41207	1.48684	1.36259	3.35918	4.22021	1.57141	2.79876	2.34113	2.5863	2.29598	3.09867	2.7546	2.26373	2.36144	2.77811
3066.31	2.41869	2.41212	1.48692	1.36258	3.35914	4.2201	1.57149	2.79885	2.34105	2.58624	2.29603	3.09863	2.75475	2.2639	2.3617	2.77831
3066.8	2.41871	2.41217	1.48699	1.36258	3.3591	4.21998	1.57157	2.79893	2.34097	2.58619	2.29607	3.09859	2.7549	2.26408	2.36196	2.77851
3067.28	2.41872	2.41221	1.48706	1.36257	3.35907	4.21987	1.57166	2.79902	2.34089	2.58613	2.29612	3.09854	2.75505	2.26425	2.36222	2.77871
3067.76	2.41873	2.41226	1.48713	1.36256	3.35903	4.21976	1.57174	2.7991	2.34081	2.58607	2.29616	3.0985	2.75519	2.26442	2.36249	2.7789
3068.24	2.41874	2.4123	1.4872	1.36256	3.359	4.21965	1.57182	2.79919	2.34073	2.58601	2.29621	3.09846	2.75533	2.2646	2.36275	2.7791
3068.72	2.41875	2.41235	1.48727	1.36255	3.35897	4.21955	1.5719	2.79927	2.34065	2.58595	2.29625	3.09842	2.75547	2.26477	2.36301	2.77929
3069.2	2.41877	2.41239	1.48734	1.36255	3.35894	4.21944	1.57198	2.79936	2.34058	2.58589	2.29629	3.09838	2.75561	2.26493	2.36327	2.77949
3069.69	2.41878	2.41243	1.48741	1.36254	3.35891	4.21934	1.57206	2.79944	2.3405	2.58584	2.29633	3.09834	2.75575	2.2651	2.36353	2.77968
3070.17	2.41879	2.41248	1.48748	1.36253	3.35889	4.21924	1.57214	2.79953	2.34043	2.58577	2.29637	3.0983	2.75589	2.26527	2.36379	2.77987
3070.65	2.4188	2.41252	1.48755	1.36253	3.35886	4.21914	1.57222	2.79961	2.34036	2.58571	2.2964	3.09825	2.75602	2.26543	2.36405	2.78006
3071.13	2.41882	2.41257	1.48761	1.36252	3.35884	4.21904	1.5723	2.7997	2.34028	2.58565	2.29644	3.09821	2.75615	2.26559	2.36432	2.78026
3071.62	2.41883	2.41261	1.48768	1.36252	3.35881	4.21895	1.57237	2.79979	2.34021	2.58559	2.29647	3.09817	2.75629	2.26575	2.36458	2.78045
3072.1	2.41884	2.41265	1.48775	1.36251	3.35879	4.21886	1.57245	2.79987	2.34015	2.58553	2.2965	3.09813	2.75641	2.26591	2.36484	2.78064
3072.58	2.41886	2.41269	1.48782	1.3625	3.35877	4.21877	1.57253	2.79996	2.34008	2.58547	2.29654	3.09809	2.75654	2.26607	2.3651	2.78083
3073.06	2.41887	2.41274	1.48788	1.3625	3.35875	4.21868	1.5726	2.80004	2.34001	2.58541	2.29657	3.09805	2.75667	2.26623	2.36536	2.78102
3073.54	2.41888	2.41278	1.48795	1.36249	3.35873	4.21859	1.57268	2.80013	2.33995	2.58534	2.2966	3.09801	2.75679	2.26638	2.36562	2.7812
3074.03	2.41889	2.41282	1.48802	1.36249	3.35871	4.21851	1.57275	2.80021	2.33988	2.58528	2.29662	3.09797	2.75691	2.26654	2.36589	2.78139
3074.51	2.41891	2.41286	1.48808	1.36248	3.3587	4.21843	1.57282	2.80029	2.33982	2.58521	2.29665	3.09793	2.75703	2.26669	2.36615	2.78158
3074.99	2.41892	2.4129	1.48815	1.36247	3.35868	4.21835	1.5729	2.80038	2.33976	2.58515	2.29668	3.0979	2.75715	2.26684	2.36641	2.78177
3075.47	2.41893	2.41294	1.48822	1.36247	3.35867	4.21827	1.57297	2.80046	2.33969	2.58509	2.2967	3.09786	2.75726	2.26699	2.36667	2.78195
3075.95	2.41894	2.41298	1.48828	1.36246	3.35866	4.21819	1.57304	2.80055	2.33964	2.58502	2.29672	3.09782	2.75738	2.26714	2.36693	2.78214
3076.44	2.41896	2.41302	1.48835	1.36245	3.35865	4.21812	1.57311	2.80063	2.33958	2.58495	2.29674	3.09778	2.75749	2.26728	2.36719	2.78232
3076.92	2.41897	2.41306	1.48841	1.36245	3.35864	4.21804	1.57319	2.80071	2.33952	2.58489	2.29676	3.09774	2.7576	2.26743	2.36745	2.7825
3077.4	2.41898	2.4131	1.48847	1.36244	3.35863	4.21797	1.57326	2.8008	2.33946	2.58482	2.29678	3.0977	2.75771	2.26757	2.36771	2.78269
3077.88	2.41899	2.41314	1.48854	1.36243	3.35863	4.21791	1.57333	2.80088	2.33941	2.58476	2.2968	3.09767	2.75781	2.26771	2.36797	2.78287
3078.37	2.41901	2.41318	1.4886	1.36243	3.35862	4.21784	1.5734	2.80096	2.33935	2.58469	2.29682	3.09763	2.75792	2.26785	2.36824	2.78305
3078.85	2.41902	2.41322	1.48867	1.36242	3.35862	4.21778	1.57347	2.80105	2.3393	2.58462	2.29683	3.09759	2.75802	2.26799	2.3685	2.78323
3079.33	2.41903	2.41325	1.48873	1.36241	3.35862	4.21771	1.57354	2.80113	2.33924	2.58455	2.29685	3.09756	2.75812	2.26812	2.36876	2.78341
3079.81	2.41904	2.41329	1.48879	1.3624	3.35861	4.21765	1.57361	2.80121	2.33919	2.58449	2.29686	3.09752	2.75822	2.26826	2.36902	2.78359
3080.29	2.41906	2.41333	1.48885	1.3624	3.35862	4.2176	1.57368	2.80129	2.33914	2.58442	2.29687	3.09748	2.75831	2.26839	2.36928	2.78377
3080.78	2.41907	2.41336	1.48892	1.36239	3.35862	4.21754	1.57375	2.80137	2.33909	2.58435	2.29688	3.09745	2.75841	2.26852	2.36954	2.78395
3081.26	2.41908	2.4134	1.48898	1.36238	3.35862	4.21749	1.57381	2.80145	2.33904	2.58428	2.29689	3.09741	2.7585	2.26865	2.3698	2.78412
3081.74	2.41909	2.41344	1.48904	1.36238	3.35862	4.21743	1.57388	2.80153	2.339	2.58421	2.2969	3.09737	2.75859	2.26878	2.37005	2.7843
3082.22	2.41911	2.41347	1.4891	1.36237	3.35863	4.21738	1.57395	2.80161	2.33895	2.58414	2.29691	3.09734	2.75868	2.26891	2.37031	2.78448
3082.7	2.41912	2.41351	1.48916	1.36236	3.35864	4.21734	1.57402	2.80169	2.3389	2.58407	2.29691	3.0973	2.75877	2.26903	2.37057	2.78465
3083.19	2.41913	2.41354	1.48922	1.36236	3.35865	4.21729	1.57409	2.80177	2.33886	2.584	2.29692	3.09727	2.75885	2.26915	2.37083	2.78483
3083.67	2.41914	2.41358	1.48928	1.36235	3.35866	4.21725	1.57415	2.80185	2.33881	2.58393	2.29692	3.09723	2.75893	2.26927	2.37109	2.785
3084.15	2.41915	2.41361	1.48934	1.36234	3.35867	4.21721	1.57422	2.80193	2.33877	2.58386	2.29692	3.0972	2.75901	2.26939	2.37135	2.78517
3084.63	2.41917	2.41364	1.4894	1.36234	3.35868	4.21717	1.57429	2.80201	2.33873	2.58379	2.29693	3.09717	2.75909	2.26951	2.37161	2.78534
3085.11	2.41918	2.41368	1.48946	1.36233	3.35869	4.21713	1.57436	2.80208	2.33869	2.58372	2.29693	3.09713	2.75917	2.26963	2.37186	2.78551
3085.6	2.41919	2.41371	1.48952	1.36232	3.35871	4.2171	1.57442	2.80216	2.33865	2.58364	2.29692	3.0971	2.75924	2.26974	2.37212	2.78568
3086.08	2.4192	2.41374	1.48958	1.36231	3.35873	4.21706	1.57449	2.80224	2.33861	2.58357	2.29692	3.09706	2.75932	2.26985	2.37238	2.78585
3086.56	2.41921	2.41378	1.48964	1.36231	3.35874	4.21703	1.57456	2.80231	2.33857	2.5835	2.29692	3.09703	2.75939	2.26997	2.37264	2.78602
3087.04	2.41922	2.41381	1.4897	1.3623	3.35876	4.217	1.57463	2.80239	2.33853	2.58343	2.29691	3.097	2.75946	2.27007	2.37289	2.78619
3087.53	2.41923	2.41384	1.48976	1.36229	3.35879	4.21698	1.57469	2.80246	2.33849	2.58335	2.29691	3.09697	2.75952	2.27018	2.37315	2.78635
3088.01	2.41925	2.41387	1.48982	1.36229	3.35881	4.21695	1.57476	2.80254	2.33846	2.58328	2.2969	3.09693	2.75959	2.27029	2.3734	2.78652
3088.49	2.41926	2.4139	1.48987	1.36228	3.35883	4.21693	1.57483	2.80261	2.33842	2.58321	2.29689	3.0969	2.75965	2.27039	2.37366	2.78669
3088.97	2.41927	2.41393	1.48993	1.36227	3.35886	4.21691	1.57489	2.80268	2.33839	2.58313	2.29688	3.09687	2.75971	2.27049	2.37391	2.78685
3089.45	2.41928	2.41396	1.48999	1.36226	3.35888	4.21689	1.57496	2.80275	2.33835	2.58306	2.29687	3.09684	2.75977	2.27059	2.37417	2.78701
3089.94	2.41929	2.41399	1.49004	1.36226	3.35891	4.21688	1.57503	2.80283	2.33832	2.58298	2.29686	3.09681	2.75983	2.27069	2.37442	2.78717
3090.42	2.4193	2.41402	1.4901	1.36225	3.35894	4.21686	1.5751	2.8029	2.33829	2.58291	2.29684	3.09678	2.75988	2.27079	2.37468	2.78734
3090.9	2.41931	2.41405	1.49016	1.36224	3.35897	4.21685	1.57516	2.80297	2.33826	2.58284	2.29683	3.09675	2.75993	2.27089	2.37493	2.7875
3091.38	2.41932	2.41407	1.49021	1.36224	3.359	4.21684	1.57523	2.80304	2.33823	2.58276	2.29681	3.09672	2.75999	2.27098	2.37519	2.78766
3091.86	2.41933	2.4141	1.49027	1.36223	3.35904	4.21683	1.5753	2.80311	2.33819	2.58269	2.2968	3.09669	2.76003	2.27107	2.37544	2.78782
3092.35	2.41934	2.41413	1.49032	1.36222	3.35907	4.21683	1.57537	2.80317	2.33817	2.58261	2.29678	3.09666	2.76008	2.27116	2.37569	2.78797
3092.83	2.41935	2.41415	1.49038	1.36222	3.35911	4.21683	1.57544	2.80324	2.33814	2.58254	2.29676	3.09663	2.76013	2.27125	2.37594	2.78813
3093.31	2.41936	2.41418	1.49044	1.36221	3.35915	4.21683	1.5755	2.80331	2.33811	2.58246	2.29674	3.0966	2.76017	2.27133	2.37619	2.78829
3093.79	2.41937	2.41421	1.49049	1.3622	3.35919	4.21683	1.57557	2.80337	2.33808	2.58238	2.29672	3.09657	2.76021	2.27142	2.37645	2.78844
3094.28	2.41938	2.41423	1.49054	1.36219	3.35923	4.21683	1.57564	2.80344	2.33805	2.58231	2.2967	3.09654	2.76025	2.2715	2.3767	2.7886
3094.76	2.41939	2.41426	1.4906	1.36219	3.35927	4.21684	1.57571	2.8035	2.33803	2.58223	2.29667	3.09651	2.76028	2.27158	2.37695	2.78875
3095.24	2.4194	2.41428	1.49065	1.36218	3.35931	4.21684	1.57578	2.80357	2.338	2.58215	2.29665	3.09648	2.76032	2.27166	2.3772	2.7889
3095.72	2.41941	2.4143	1.49071	1.36217	3.35936	4.21685	1.57585	2.80363	2.33798	2.58208	2.29662	3.09646	2.76035	2.27174	2.37745	2.78906
3096.2	2.41942	2.41433	1.49076	1.36217	3.3594	4.21687	1.57592	2.80369	2.33795	2.582	2.29659	3.09643	2.76038	2.27181	2.3777	2.78921
3096.69	2.41943	2.41435	1.49081	1.36216	3.35945	4.21688	1.57599	2.80375	2.33793	2.58192	2.29657	3.0964	2.76041	2.27189	2.37794	2.78936
3097.17	2.41944	2.41437	1.49087	1.36215	3.3595	4.2169	1.57606	2.80381	2.33791	2.58185	2.29654	3.09638	2.76044	2.27196	2.37819	2.78951
3097.65	2.41945	2.4144	1.49092	1.36215	3.35955	4.21692	1.57613	2.80387	2.33789	2.58177	2.29651	3.09635	2.76046	2.27203	2.37844	2.78965
3098.13	2.41946	2.41442	1.49097	1.36214	3.3596	4.21694	1.5762	2.80393	2.33786	2.58169	2.29647	3.09632	2.76048	2.2721	2.37869	2.7898
3098.61	2.41947	2.41444	1.49102	1.36213	3.35966	4.21696	1.57627	2.80399	2.33784	2.58162	2.29644	3.0963	2.7605	2.27216	2.37893	2.78995
3099.1	2.41947	2.41446	1.49107	1.36213	3.35971	4.21699	1.57634	2.80405	2.33782	2.58154	2.29641	3.09627	2.76052	2.27223	2.37918	2.79009
3099.58	2.41948	2.41448	1.49113	1.36212	3.35977	4.21701	1.57641	2.8041	2.3378	2.58146	2.29637	3.09625	2.76054	2.27229	2.37942	2.79024
3100.06	2.41949	2.4145	1.49118	1.36211	3.35982	4.21704	1.57648	2.80416	2.33778	2.58138	2.29634	3.09622	2.76055	2.27235	2.37967	2.79038
3100.54	2.4195	2.41452	1.49123	1.36211	3.35988	4.21707	1.57655	2.80421	2.33776	2.58131	2.2963	3.0962	2.76056	2.27241	2.37991	2.79052
3101.03	2.41951	2.41454	1.49128	1.3621	3.35994	4.21711	1.57663	2.80427	2.33775	2.58123	2.29626	3.09618	2.76057	2.27247	2.38016	2.79066
3101.51	2.41951	2.41456	1.49133	1.36209	3.36001	4.21715	1.5767	2.80432	2.33773	2.58115	2.29622	3.09615	2.76058	2.27252	2.3804	2.79081
3101.99	2.41952	2.41457	1.49138	1.36209	3.36007	4.21718	1.57677	2.80437	2.33771	2.58107	2.29618	3.09613	2.76059	2.27258	2.38064	2.79094
3102.47	2.41953	2.41459	1.49143	1.36208	3.36013	4.21722	1.57684	2.80442	2.33769	2.58099	2.29614	3.09611	2.76059	2.27263	2.38088	2.79108
3102.95	2.41954	2.41461	1.49148	1.36207	3.3602	4.21727	1.57692	2.80447	2.33768	2.58091	2.2961	3.09608	2.76059	2.27268	2.38112	2.79122
3103.44	2.41954	2.41463	1.49153	1.36207	3.36027	4.21731	1.57699	2.80452	2.33766	2.58084	2.29605	3.09606	2.76059	2.27273	2.38137	2.79136
3103.92	2.41955	2.41464	1.49158	1.36206	3.36034	4.21736	1.57707	2.80456	2.33765	2.58076	2.29601	3.09604	2.76059	2.27277	2.38161	2.79149
3104.4	2.41956	2.41466	1.49163	1.36205	3.36041	4.21741	1.57714	2.80461	2.33763	2.58068	2.29596	3.09602	2.76059	2.27282	2.38185	2.79163
3104.88	2.41956	2.41467	1.49168	1.36205	3.36048	4.21746	1.57722	2.80466	2.33762	2.5806	2.29592	3.096	2.76058	2.27286	2.38208	2.79176
3105.36	2.41957	2.41469	1.49173	1.36204	3.36055	4.21751	1.57729	2.8047	2.3376	2.58052	2.29587	3.09598	2.76057	2.2729	2.38232	2.7919
3105.85	2.41958	2.4147	1.49178	1.36203	3.36063	4.21757	1.57737	2.80474	2.33759	2.58044	2.29582	3.09596	2.76056	2.27294	2.38256	2.79203
3106.33	2.41958	2.41472	1.49183	1.36203	3.3607	4.21763	1.57744	2.80478	2.33757	2.58037	2.29577	3.09594	2.76055	2.27297	2.3828	2.79216
3106.81	2.41959	2.41473	1.49188	1.36202	3.36078	4.21769	1.57752	2.80483	2.33756	2.58029	2.29572	3.09592	2.76054	2.27301	2.38303	2.79229
3107.29	2.41959	2.41474	1.49192	1.36202	3.36086	4.21775	1.5776	2.80487	2.33755	2.58021	2.29567	3.0959	2.76052	2.27304	2.38327	2.79242
3107.78	2.4196	2.41475	1.49197	1.36201	3.36094	4.21782	1.57768	2.8049	2.33754	2.58013	2.29561	3.09588	2.7605	2.27307	2.3835	2.79255
3108.26	2.4196	2.41477	1.49202	1.362	3.36102	4.21788	1.57775	2.80494	2.33752	2.58005	2.29556	3.09586	2.76048	2.2731	2.38374	2.79267
3108.74	2.41961	2.41478	1.49207	1.362	3.3611	4.21795	1.57783	2.80498	2.33751	2.57997	2.29551	3.09584	2.76046	2.27313	2.38397	2.7928
3109.22	2.41961	2.41479	1.49212	1.36199	3.36119	4.21802	1.57791	2.80501	2.3375	2.5799	2.29545	3.09583	2.76044	2.27316	2.3842	2.79293
3109.7	2.41962	2.4148	1.49216	1.36199	3.36128	4.2181	1.57799	2.80505	2.33749	2.57982	2.29539	3.09581	2.76041	2.27318	2.38444	2.79305
3110.19	2.41962	2.41481	1.49221	1.36198	3.36136	4.21817	1.57807	2.80508	2.33748	2.57974	2.29533	3.09579	2.76038	2.2732	2.38467	2.79317
3110.67	2.41963	2.41482	1.49226	1.36198	3.36145	4.21825	1.57815	2.80511	2.33747	2.57966	2.29527	3.09578	2.76035	2.27322	2.3849	2.7933
3111.15	2.41963	2.41483	1.4923	1.36197	3.36154	4.21833	1.57823	2.80514	2.33746	2.57958	2.29521	3.09576	2.76032	2.27324	2.38513	2.79342
3111.63	2.41964	2.41484	1.49235	1.36196	3.36163	4.21841	1.57831	2.80517	2.33745	2.57951	2.29515	3.09574	2.76029	2.27326	2.38536	2.79354
3112.11	2.41964	2.41484	1.4924	1.36196	3.36173	4.2185	1.57839	2.8052	2.33744	2.57943	2.29509	3.09573	2.76025	2.27327	2.38559	2.79366
3112.6	2.41964	2.41485	1.49244	1.36195	3.36182	4.21859	1.57847	2.80523	2.33743	2.57935	2.29503	3.09571	2.76021	2.27329	2.38582	2.79378
3113.08	2.41965	2.41486	1.49249	1.36195	3.36192	4.21868	1.57855	2.80525	2.33742	2.57927	2.29497	3.0957	2.76017	2.2733	2.38604	2.79389
3113.56	2.41965	2.41486	1.49253	1.36194	3.36201	4.21877	1.57864	2.80528	2.33741	2.57919	2.2949	3.09569	2.76013	2.27331	2.38627	2.79401
3114.04	2.41965	2.41487	1.49258	1.36194	3.36211	4.21886	1.57872	2.8053	2.3374	2.57912	2.29483	3.09567	2.76008	2.27331	2.38649	2.79413
3114.53	2.41965	2.41488	1.49263	1.36193	3.36221	4.21896	1.5788	2.80532	2.33739	2.57904	2.29477	3.09566	2.76004	2.27332	2.38672	2.79424
3115.01	2.41966	2.41488	1.49267	1.36193	3.36231	4.21905	1.57889	2.80534	2.33738	2.57896	2.2947	3.09565	2.75999	2.27332	2.38694	2.79435
3115.49	2.41966	2.41489	1.49272	1.36192	3.36242	4.21915	1.57897	2.80536	2.33738	2.57888	2.29463	3.09563	2.75994	2.27332	2.38717	2.79447
3115.97	2.41966	2.41489	1.49276	1.36192	3.36252	4.21926	1.57905	2.80538	2.33737	2.57881	2.29456	3.09562	2.75989	2.27332	2.38739	2.79458
3116.45	2.41966	2.41489	1.49281	1.36191	3.36263	4.21936	1.57914	2.80539	2.33736	2.57873	2.29449	3.09561	2.75983	2.27332	2.38761	2.79469
3116.94	2.41966	2.4149	1.49285	1.36191	3.36274	4.21947	1.57922	2.80541	2.33735	2.57865	2.29442	3.0956	2.75978	2.27332	2.38783	2.7948
3117.42	2.41967	2.4149	1.4929	1.3619	3.36284	4.21958	1.57931	2.80542	2.33734	2.57858	2.29435	3.09559	2.75972	2.27332	2.38805	2.79491
3117.9	2.41967	2.4149	1.49294	1.3619	3.36295	4.21969	1.57939	2.80544	2.33734	2.5785	2.29427	3.09558	2.75966	2.27331	2.38827	2.79501
3118.38	2.41967	2.4149	1.49299	1.36189	3.36307	4.2198	1.57948	2.80545	2.33733	2.57842	2.2942	3.09557	2.7596	2.2733	2.38849	2.79512
3118.86	2.41967	2.41491	1.49303	1.36189	3.36318	4.21992	1.57957	2.80546	2.33732	2.57835	2.29413	3.09556	2.75954	2.27329	2.38871	2.79523
3119.35	2.41967	2.41491	1.49307	1.36188	3.36329	4.22003	1.57965	2.80546	2.33731	2.57827	2.29405	3.09555	2.75947	2.27328	2.38893	2.79533
3119.83	2.41967	2.41491	1.49312	1.36188	3.36341	4.22015	1.57974	2.80547	2.33731	2.57819	2.29397	3.09554	2.7594	2.27326	2.38914	2.79544
3120.31	2.41967	2.41491	1.49316	1.36187	3.36352	4.22028	1.57983	2.80548	2.3373	2.57812	2.29389	3.09554	2.75933	2.27325	2.38936	2.79554
3120.79	2.41967	2.41491	1.49321	1.36187	3.36364	4.2204	1.57992	2.80548	2.33729	2.57804	2.29382	3.09553	2.75926	2.27323	2.38957	2.79564
3121.28	2.41967	2.4149	1.49325	1.36186	3.36376	4.22053	1.58	2.80548	2.33728	2.57797	2.29374	3.09552	2.75919	2.27321	2.38978	2.79574
3121.76	2.41967	2.4149	1.49329	1.36186	3.36388	4.22065	1.58009	2.80549	2.33728	2.57789	2.29366	3.09552	2.75911	2.27319	2.39	2.79584
3122.24	2.41967	2.4149	1.49334	1.36186	3.36401	4.22079	1.58018	2.80549	2.33727	2.57782	2.29358	3.09551	2.75904	2.27317	2.39021	2.79594
3122.72	2.41966	2.4149	1.49338	1.36185	3.36413	4.22092	1.58027	2.80548	2.33726	2.57774	2.29349	3.0955	2.75896	2.27314	2.39042	2.79604
3123.2	2.41966	2.4149	1.49342	1.36185	3.36425	4.22105	1.58036	2.80548	2.33725	2.57767	2.29341	3.0955	2.75888	2.27312	2.39063	2.79614
3123.69	2.41966	2.41489	1.49347	1.36184	3.36438	4.22119	1.58045	2.80548	2.33725	2.57759	2.29333	3.09549	2.7588	2.27309	2.39084	2.79623
3124.17	2.41966	2.41489	1.49351	1.36184	3.36451	4.22133	1.58054	2.80547	2.33724	2.57752	2.29324	3.09549	2.75871	2.27306	2.39105	2.79633
3124.65	2.41966	2.41488	1.49355	1.36184	3.36464	4.22147	1.58063	2.80546	2.33723	2.57745	2.29316	3.09549	2.75863	2.27303	2.39126	2.79642
3125.13	2.41965	2.41488	1.49359	1.36183	3.36477	4.22162	1.58072	2.80545	2.33723	2.57737	2.29307	3.09548	2.75854	2.27299	2.39146	2.79652
3125.61	2.41965	2.41487	1.49364	1.36183	3.3649	4.22176	1.58081	2.80544	2.33722	2.5773	2.29299	3.09548	2.75845	2.27296	2.39167	2.79661
3126.1	2.41965	2.41487	1.49368	1.36182	3.36503	4.22191	1.5809	2.80543	2.33721	2.57723	2.2929	3.09548	2.75836	2.27292	2.39187	2.7967
3126.58	2.41965	2.41486	1.49372	1.36182	3.36517	4.22206	1.58099	2.80542	2.3372	2.57715	2.29281	3.09548	2.75826	2.27288	2.39208	2.79679
3127.06	2.41964	2.41486	1.49376	1.36182	3.3653	4.22221	1.58108	2.8054	2.3372	2.57708	2.29272	3.09548	2.75817	2.27284	2.39228	2.79688
3127.54	2.41964	2.41485	1.49381	1.36181	3.36544	4.22237	1.58118	2.80539	2.33719	2.57701	2.29263	3.09548	2.75807	2.2728	2.39248	2.79697
3128.03	2.41963	2.41484	1.49385	1.36181	3.36558	4.22253	1.58127	2.80537	2.33718	2.57694	2.29254	3.09548	2.75797	2.27276	2.39268	2.79706
3128.51	2.41963	2.41483	1.49389	1.36181	3.36572	4.22268	1.58136	2.80535	2.33717	2.57686	2.29245	3.09548	2.75787	2.27271	2.39289	2.79714
3128.99	2.41963	2.41482	1.49393	1.3618	3.36586	4.22285	1.58145	2.80533	2.33716	2.57679	2.29236	3.09548	2.75777	2.27267	2.39308	2.79723
3129.47	2.41962	2.41481	1.49397	1.3618	3.366	4.22301	1.58154	2.80531	2.33716	2.57672	2.29226	3.09548	2.75766	2.27262	2.39328	2.79731
3129.95	2.41962	2.41481	1.49402	1.3618	3.36615	4.22317	1.58163	2.80528	2.33715	2.57665	2.29217	3.09548	2.75756	2.27257	2.39348	2.7974
3130.43	2.41961	2.4148	1.49406	1.36179	3.36629	4.22334	1.58173	2.80526	2.33714	2.57658	2.29208	3.09548	2.75745	2.27252	2.39368	2.79748
3130.92	2.41961	2.41478	1.4941	1.36179	3.36644	4.22351	1.58182	2.80523	2.33713	2.57651	2.29198	3.09549	2.75734	2.27247	2.39387	2.79756
3131.4	2.4196	2.41477	1.49414	1.36179	3.36659	4.22368	1.58191	2.8052	2.33712	2.57644	2.29189	3.09549	2.75723	2.27241	2.39407	2.79764
3131.88	2.41959	2.41476	1.49418	1.36179	3.36674	4.22386	1.582	2.80517	2.33711	2.57637	2.29179	3.09549	2.75712	2.27236	2.39426	2.79772
3132.36	2.41959	2.41475	1.49423	1.36178	3.36689	4.22403	1.5821	2.80514	2.3371	2.5763	2.29169	3.0955	2.757	2.2723	2.39445	2.7978
3132.85	2.41958	2.41474	1.49427	1.36178	3.36704	4.22421	1.58219	2.8051	2.33709	2.57623	2.2916	3.0955	2.75689	2.27224	2.39465	2.79788
3133.33	2.41957	2.41473	1.49431	1.36178	3.36719	4.22439	1.58228	2.80507	2.33708	2.57617	2.2915	3.09551	2.75677	2.27218	2.39484	2.79796
3133.81	2.41957	2.41471	1.49435	1.36178	3.36734	4.22458	1.58238	2.80503	2.33707	2.5761	2.2914	3.09551	2.75665	2.27211	2.39503	2.79803
3134.29	2.41956	2.4147	1.49439	1.36177	3.3675	4.22476	1.58247	2.80499	2.33706	2.57603	2.2913	3.09552	2.75653	2.27205	2.39522	2.79811
3134.77	2.41955	2.41469	1.49443	1.36177	3.36766	4.22495	1.58256	2.80495	2.33705	2.57596	2.2912	3.09553	2.7564	2.27199	2.39541	2.79819
3135.26	2.41954	2.41467	1.49447	1.36177	3.36781	4.22514	1.58265	2.80491	2.33704	2.5759	2.2911	3.09553	2.75628	2.27192	2.39559	2.79826
3135.74	2.41954	2.41466	1.49451	1.36177	3.36797	4.22533	1.58275	2.80487	2.33703	2.57583	2.291	3.09554	2.75615	2.27185	2.39578	2.79833
3136.22	2.41953	2.41464	1.49455	1.36176	3.36813	4.22552	1.58284	2.80482	2.33702	2.57577	2.29089	3.09555	2.75602	2.27178	2.39596	2.7984
3136.7	2.41952	2.41463	1.4946	1.36176	3.3683	4.22572	1.58293	2.80478	2.33701	2.5757	2.29079	3.09556	2.7559	2.27171	2.39615	2.79848
3137.18	2.41951	2.41461	1.49464	1.36176	3.36846	4.22591	1.58302	2.80473	2.337	2.57563	2.29069	3.09557	2.75576	2.27164	2.39633	2.79855
3137.67	2.4195	2.41459	1.49468	1.36176	3.36862	4.22611	1.58312	2.80468	2.33699	2.57557	2.29058	3.09558	2.75563	2.27156	2.39651	2.79862
3138.15	2.41949	2.41458	1.49472	1.36176	3.36879	4.22631	1.58321	2.80463	2.33697	2.57551	2.29048	3.09559	2.7555	2.27148	2.3967	2.79868
3138.63	2.41948	2.41456	1.49476	1.36175	3.36896	4.22652	1.5833	2.80457	2.33696	2.57544	2.29037	3.0956	2.75536	2.27141	2.39688	2.79875
3139.11	2.41947	2.41454	1.4948	1.36175	3.36912	4.22672	1.58339	2.80452	2.33695	2.57538	2.29027	3.09561	2.75522	2.27133	2.39706	2.79882
3139.59	2.41946	2.41452	1.49484	1.36175	3.36929	4.22693	1.58348	2.80446	2.33693	2.57532	2.29016	3.09563	2.75508	2.27125	2.39723	2.79889
3140.08	2.41945	2.4145	1.49488	1.36175	3.36946	4.22714	1.58357	2.8044	2.33692	2.57525	2.29005	3.09564	2.75494	2.27117	2.39741	2.79895
3140.56	2.41944	2.41448	1.49492	1.36175	3.36963	4.22735	1.58367	2.80434	2.33691	2.57519	2.28995	3.09565	2.7548	2.27108	2.39759	2.79901
3141.04	2.41943	2.41447	1.49496	1.36175	3.36981	4.22757	1.58376	2.80428	2.33689	2.57513	2.28984	3.09567	2.75466	2.271	2.39776	2.79908
3141.52	2.41942	2.41445	1.495	1.36175	3.36998	4.22778	1.58385	2.80422	2.33688	2.57507	2.28973	3.09568	2.75451	2.27091	2.39794	2.79914
3142.01	2.41941	2.41443	1.49504	1.36174	3.37016	4.228	1.58394	2.80415	2.33686	2.57501	2.28962	3.0957	2.75437	2.27083	2.39811	2.7992
3142.49	2.41939	2.4144	1.49508	1.36174	3.37033	4.22822	1.58403	2.80409	2.33685	2.57495	2.28951	3.09571	2.75422	2.27074	2.39828	2.79926
3142.97	2.41938	2.41438	1.49513	1.36174	3.37051	4.22844	1.58412	2.80402	2.33683	2.57489	2.2894	3.09573	2.75407	2.27065	2.39845	2.79932
3143.45	2.41937	2.41436	1.49517	1.36174	3.37069	4.22867	1.58421	2.80395	2.33681	2.57483	2.28929	3.09575	2.75392	2.27056	2.39862	2.79938
3143.93	2.41936	2.41434	1.49521	1.36174	3.37087	4.22889	1.5843	2.80387	2.3368	2.57477	2.28918	3.09576	2.75377	2.27046	2.39879	2.79944
3144.42	2.41934	2.41432	1.49525	1.36174	3.37105	4.22912	1.58439	2.8038	2.33678	2.57471	2.28907	3.09578	2.75361	2.27037	2.39896	2.7995
3144.9	2.41933	2.4143	1.49529	1.36174	3.37123	4.22935	1.58447	2.80373	2.33676	2.57465	2.28896	3.0958	2.75346	2.27027	2.39913	2.79956
3145.38	2.41932	2.41427	1.49533	1.36174	3.37142	4.22959	1.58456	2.80365	2.33675	2.5746	2.28885	3.09582	2.7533	2.27018	2.3993	2.79961
3145.86	2.4193	2.41425	1.49537	1.36174	3.3716	4.22982	1.58465	2.80357	2.33673	2.57454	2.28873	3.09584	2.75314	2.27008	2.39946	2.79967
3146.34	2.41929	2.41423	1.49541	1.36174	3.37179	4.23006	1.58474	2.80349	2.33671	2.57448	2.28862	3.09586	2.75298	2.26998	2.39962	2.79972
3146.83	2.41927	2.4142	1.49545	1.36174	3.37197	4.23029	1.58483	2.80341	2.33669	2.57443	2.28851	3.09588	2.75282	2.26988	2.39979	2.79978
3147.31	2.41926	2.41418	1.49549	1.36174	3.37216	4.23054	1.58491	2.80332	2.33667	2.57437	2.28839	3.0959	2.75266	2.26978	2.39995	2.79983
3147.79	2.41924	2.41415	1.49553	1.36174	3.37235	4.23078	1.585	2.80324	2.33665	2.57432	2.28828	3.09592	2.75249	2.26968	2.40011	2.79988
3148.27	2.41923	2.41413	1.49557	1.36174	3.37254	4.23102	1.58508	2.80315	2.33663	2.57426	2.28816	3.09595	2.75233	2.26957	2.40027	2.79993
3148.76	2.41921	2.4141	1.49561	1.36174	3.37273	4.23127	1.58517	2.80306	2.33661	2.57421	2.28805	3.09597	2.75216	2.26947	2.40043	2.79999
3149.24	2.41919	2.41407	1.49565	1.36174	3.37292	4.23152	1.58525	2.80297	2.33659	2.57416	2.28793	3.09599	2.752	2.26936	2.40059	2.80004
3149.72	2.41918	2.41405	1.49569	1.36174	3.37312	4.23177	1.58534	2.80288	2.33656	2.5741	2.28781	3.09602	2.75183	2.26926	2.40074	2.80008
3150.2	2.41916	2.41402	1.49573	1.36174	3.37331	4.23202	1.58542	2.80278	2.33654	2.57405	2.2877	3.09604	2.75166	2.26915	2.4009	2.80013
3150.68	2.41914	2.41399	1.49577	1.36174	3.37351	4.23227	1.58551	2.80269	2.33652	2.574	2.28758	3.09607	2.75148	2.26904	2.40106	2.80018
3151.17	2.41913	2.41397	1.49581	1.36174	3.37371	4.23253	1.58559	2.80259	2.33649	2.57395	2.28746	3.09609	2.75131	2.26893	2.40121	2.80023
3151.65	2.41911	2.41394	1.49585	1.36174	3.3739	4.23279	1.58567	2.80249	2.33647	2.5739	2.28735	3.09612	2.75114	2.26881	2.40136	2.80028
3152.13	2.41909	2.41391	1.49589	1.36174	3.3741	4.23305	1.58575	2.80239	2.33645	2.57385	2.28723	3.09615	2.75096	2.2687	2.40151	2.80032
3152.61	2.41907	2.41388	1.49593	1.36174	3.3743	4.23331	1.58583	2.80229	2.33642	2.5738	2.28711	3.09618	2.75079	2.26859	2.40166	2.80037
3153.09	2.41905	2.41385	1.49598	1.36174	3.3745	4.23357	1.58591	2.80218	2.33639	2.57375	2.28699	3.0962	2.75061	2.26847	2.40181	2.80041
3153.58	2.41904	2.41382	1.49602	1.36174	3.3747	4.23384	1.58599	2.80208	2.33637	2.5737	2.28687	3.09623	2.75043	2.26836	2.40196	2.80045
3154.06	2.41902	2.4138	1.49606	1.36174	3.37491	4.23411	1.58607	2.80197	2.33634	2.57365	2.28676	3.09626	2.75025	2.26824	2.40211	2.8005
3154.54	2.419	2.41377	1.4961	1.36174	3.37511	4.23438	1.58615	2.80186	2.33631	2.57361	2.28664	3.09629	2.75007	2.26812	2.40226	2.80054
3155.02	2.41898	2.41374	1.49614	1.36174	3.37532	4.23465	1.58623	2.80175	2.33629	2.57356	2.28652	3.09632	2.74989	2.268	2.4024	2.80058
3155.51	2.41896	2.4137	1.49618	1.36174	3.37552	4.23492	1.5863	2.80163	2.33626	2.57351	2.2864	3.09636	2.7497	2.26788	2.40255	2.80062
3155.99	2.41894	2.41367	1.49622	1.36174	3.37573	4.2352	1.58638	2.80152	2.33623	2.57347	2.28628	3.09639	2.74952	2.26776	2.40269	2.80066
3156.47	2.41892	2.41364	1.49626	1.36175	3.37594	4.23547	1.58645	2.8014	2.3362	2.57342	2.28616	3.09642	2.74933	2.26764	2.40283	2.8007
3156.95	2.41889	2.41361	1.4963	1.36175	3.37615	4.23575	1.58653	2.80128	2.33617	2.57338	2.28604	3.09645	2.74915	2.26752	2.40297	2.80074
3157.43	2.41887	2.41358	1.49634	1.36175	3.37636	4.23603	1.5866	2.80116	2.33614	2.57334	2.28591	3.09649	2.74896	2.26739	2.40311	2.80078
3157.92	2.41885	2.41355	1.49638	1.36175	3.37657	4.23632	1.58668	2.80104	2.33611	2.57329	2.28579	3.09652	2.74877	2.26727	2.40325	2.80082
3158.4	2.41883	2.41352	1.49642	1.36175	3.37678	4.2366	1.58675	2.80092	2.33608	2.57325	2.28567	3.09656	2.74858	2.26714	2.40339	2.80085
3158.88	2.41881	2.41348	1.49646	1.36175	3.37699	4.23689	1.58682	2.80079	2.33604	2.57321	2.28555	3.09659	2.74839	2.26702	2.40353	2.80089
3159.36	2.41878	2.41345	1.4965	1.36175	3.37721	4.23717	1.58689	2.80066	2.33601	2.57317	2.28543	3.09663	2.7482	2.26689	2.40366	2.80092
3159.84	2.41876	2.41342	1.49654	1.36176	3.37742	4.23746	1.58696	2.80053	2.33598	2.57313	2.28531	3.09667	2.74801	2.26676	2.4038	2.80096
3160.33	2.41874	2.41338	1.49658	1.36176	3.37764	4.23776	1.58703	2.8004	2.33594	2.57309	2.28519	3.0967	2.74781	2.26663	2.40393	2.80099
3160.81	2.41872	2.41335	1.49662	1.36176	3.37785	4.23805	1.5871	2.80027	2.33591	2.57305	2.28506	3.09674	2.74762	2.2665	2.40406	2.80103
3161.29	2.41869	2.41332	1.49666	1.36176	3.37807	4.23835	1.58716	2.80014	2.33587	2.57301	2.28494	3.09678	2.74742	2.26637	2.4042	2.80106
3161.77	2.41867	2.41328	1.49671	1.36176	3.37829	4.23864	1.58723	2.8	2.33583	2.57297	2.28482	3.09682	2.74722	2.26624	2.40433	2.80109
3162.26	2.41864	2.41325	1.49675	1.36176	3.37851	4.23894	1.5873	2.79986	2.3358	2.57294	2.2847	3.09686	2.74703	2.26611	2.40446	2.80113
3162.74	2.41862	2.41321	1.49679	1.36177	3.37873	4.23924	1.58736	2.79972	2.33576	2.5729	2.28457	3.0969	2.74683	2.26598	2.40459	2.80116
3163.22	2.41859	2.41318	1.49683	1.36177	3.37895	4.23955	1.58742	2.79958	2.33572	2.57286	2.28445	3.09694	2.74663	2.26584	2.40471	2.80119
3163.7	2.41857	2.41314	1.49687	1.36177	3.37917	4.23985	1.58749	2.79944	2.33568	2.57283	2.28433	3.09698	2.74643	2.26571	2.40484	2.80122
3164.18	2.41854	2.41311	1.49691	1.36177	3.3794	4.24016	1.58755	2.7993	2.33564	2.57279	2.28421	3.09702	2.74623	2.26557	2.40496	2.80125
3164.67	2.41852	2.41307	1.49695	1.36178	3.37962	4.24046	1.58761	2.79915	2.3356	2.57276	2.28408	3.09707	2.74603	2.26544	2.40509	2.80128
3165.15	2.41849	2.41303	1.49699	1.36178	3.37984	4.24077	1.58767	2.799	2.33556	2.57273	2.28396	3.09711	2.74582	2.2653	2.40521	2.80131
3165.63	2.41846	2.413	1.49703	1.36178	3.38007	4.24108	1.58773	2.79885	2.33552	2.57269	2.28384	3.09715	2.74562	2.26517	2.40533	2.80133
3166.11	2.41844	2.41296	1.49707	1.36178	3.3803	4.2414	1.58778	2.7987	2.33548	2.57266	2.28371	3.0972	2.74542	2.26503	2.40546	2.80136
3166.59	2.41841	2.41292	1.49711	1.36179	3.38052	4.24171	1.58784	2.79855	2.33544	2.57263	2.28359	3.09724	2.74521	2.26489	2.40558	2.80139
3167.08	2.41838	2.41289	1.49715	1.36179	3.38075	4.24203	1.5879	2.79839	2.33539	2.5726	2.28347	3.09729	2.74501	2.26475	2.40569	2.80142
3167.56	2.41835	2.41285	1.4972	1.36179	3.38098	4.24235	1.58795	2.79824	2.33535	2.57257	2.28334	3.09734	2.7448	2.26461	2.40581	2.80144
3168.04	2.41832	2.41281	1.49724	1.36179	3.38121	4.24267	1.58801	2.79808	2.33531	2.57254	2.28322	3.09738	2.74459	2.26447	2.40593	2.80147
3168.52	2.41829	2.41277	1.49728	1.3618	3.38144	4.24299	1.58806	2.79792	2.33526	2.57251	2.2831	3.09743	2.74439	2.26433	2.40604	2.80149
3169.01	2.41827	2.41274	1.49732	1.3618	3.38167	4.24331	1.58811	2.79776	2.33521	2.57248	2.28297	3.09748	2.74418	2.26419	2.40616	2.80152
3169.49	2.41824	2.4127	1.49736	1.3618	3.3819	4.24363	1.58816	2.79759	2.33517	2.57245	2.28285	3.09753	2.74397	2.26405	2.40627	2.80154
3169.97	2.41821	2.41266	1.4974	1.36181	3.38213	4.24396	1.58821	2.79743	2.33512	2.57243	2.28273	3.09758	2.74376	2.26391	2.40639	2.80157
3170.45	2.41818	2.41262	1.49744	1.36181	3.38237	4.24429	1.58826	2.79726	2.33507	2.5724	2.2826	3.09763	2.74355	2.26377	2.4065	2.80159
3170.93	2.41815	2.41258	1.49748	1.36181	3.3826	4.24462	1.58831	2.79709	2.33502	2.57238	2.28248	3.09768	2.74334	2.26363	2.40661	2.80161
3171.42	2.41812	2.41254	1.49752	1.36182	3.38284	4.24495	1.58835	2.79692	2.33497	2.57235	2.28236	3.09773	2.74313	2.26348	2.40672	2.80163
3171.9	2.41808	2.4125	1.49756	1.36182	3.38307	4.24528	1.5884	2.79675	2.33492	2.57233	2.28223	3.09778	2.74291	2.26334	2.40683	2.80166
3172.38	2.41805	2.41246	1.49761	1.36182	3.38331	4.24562	1.58844	2.79658	2.33487	2.5723	2.28211	3.09783	2.7427	2.2632	2.40693	2.80168
3172.86	2.41802	2.41242	1.49765	1.36183	3.38355	4.24595	1.58848	2.79641	2.33482	2.57228	2.28199	3.09789	2.74249	2.26305	2.40704	2.8017
3173.34	2.41799	2.41238	1.49769	1.36183	3.38378	4.24629	1.58853	2.79623	2.33477	2.57226	2.28186	3.09794	2.74227	2.26291	2.40715	2.80172
3173.83	2.41796	2.41234	1.49773	1.36183	3.38402	4.24663	1.58857	2.79605	2.33472	2.57224	2.28174	3.09799	2.74206	2.26276	2.40725	2.80174
3174.31	2.41792	2.4123	1.49777	1.36184	3.38426	4.24697	1.58861	2.79587	2.33466	2.57222	2.28162	3.09805	2.74185	2.26262	2.40735	2.80176
3174.79	2.41789	2.41226	1.49781	1.36184	3.3845	4.24731	1.58864	2.79569	2.33461	2.57219	2.28149	3.0981	2.74163	2.26247	2.40746	2.80178
3175.27	2.41786	2.41222	1.49785	1.36185	3.38474	4.24765	1.58868	2.79551	2.33456	2.57218	2.28137	3.09816	2.74141	2.26233	2.40756	2.8018
3175.76	2.41782	2.41218	1.49789	1.36185	3.38498	4.248	1.58872	2.79532	2.3345	2.57216	2.28125	3.09822	2.7412	2.26218	2.40766	2.80182
3176.24	2.41779	2.41214	1.49794	1.36185	3.38522	4.24835	1.58875	2.79514	2.33444	2.57214	2.28113	3.09827	2.74098	2.26204	2.40776	2.80184
3176.72	2.41776	2.4121	1.49798	1.36186	3.38546	4.24869	1.58879	2.79495	2.33439	2.57212	2.28101	3.09833	2.74076	2.26189	2.40785	2.80185
3177.2	2.41772	2.41206	1.49802	1.36186	3.38571	4.24904	1.58882	2.79476	2.33433	2.5721	2.28088	3.09839	2.74055	2.26174	2.40795	2.80187
3177.68	2.41769	2.41202	1.49806	1.36187	3.38595	4.2494	1.58885	2.79457	2.33427	2.57209	2.28076	3.09845	2.74033	2.2616	2.40805	2.80189
3178.17	2.41765	2.41197	1.4981	1.36187	3.3862	4.24975	1.58888	2.79438	2.33421	2.57207	2.28064	3.09851	2.74011	2.26145	2.40814	2.8019
3178.65	2.41761	2.41193	1.49814	1.36188	3.38644	4.2501	1.58891	2.79418	2.33415	2.57206	2.28052	3.09857	2.73989	2.26131	2.40824	2.80192
3179.13	2.41758	2.41189	1.49818	1.36188	3.38668	4.25046	1.58894	2.79399	2.33409	2.57204	2.2804	3.09863	2.73968	2.26116	2.40833	2.80194
3179.61	2.41754	2.41185	1.49822	1.36188	3.38693	4.25081	1.58897	2.79379	2.33403	2.57203	2.28028	3.09869	2.73946	2.26101	2.40842	2.80195
3180.09	2.4175	2.41181	1.49827	1.36189	3.38718	4.25117	1.58899	2.79359	2.33397	2.57202	2.28016	3.09875	2.73924	2.26086	2.40851	2.80197
3180.58	2.41747	2.41176	1.49831	1.36189	3.38742	4.25153	1.58902	2.79339	2.33391	2.572	2.28004	3.09881	2.73902	2.26072	2.4086	2.80198
3181.06	2.41743	2.41172	1.49835	1.3619	3.38767	4.25189	1.58904	2.79319	2.33384	2.57199	2.27992	3.09888	2.7388	2.26057	2.40869	2.802
3181.54	2.41739	2.41168	1.49839	1.3619	3.38792	4.25226	1.58906	2.79299	2.33378	2.57198	2.2798	3.09894	2.73858	2.26042	2.40878	2.80201
3182.02	2.41735	2.41164	1.49843	1.36191	3.38817	4.25262	1.58908	2.79278	2.33371	2.57197	2.27968	3.099	2.73836	2.26028	2.40886	2.80203
3182.51	2.41732	2.41159	1.49847	1.36191	3.38842	4.25299	1.5891	2.79258	2.33365	2.57196	2.27956	3.09907	2.73814	2.26013	2.40895	2.80204
3182.99	2.41728	2.41155	1.49851	1.36192	3.38867	4.25335	1.58912	2.79237	2.33358	2.57195	2.27944	3.09913	2.73792	2.25998	2.40903	2.80205
3183.47	2.41724	2.41151	1.49855	1.36192	3.38892	4.25372	1.58914	2.79216	2.33352	2.57194	2.27932	3.0992	2.7377	2.25984	2.40912	2.80207
3183.95	2.4172	2.41147	1.4986	1.36193	3.38917	4.25409	1.58915	2.79195	2.33345	2.57194	2.2792	3.09926	2.73748	2.25969	2.4092	2.80208
3184.43	2.41716	2.41142	1.49864	1.36193	3.38942	4.25446	1.58917	2.79174	2.33338	2.57193	2.27908	3.09933	2.73725	2.25954	2.40928	2.80209
3184.91	2.41712	2.41138	1.49868	1.36194	3.38967	4.25483	1.58918	2.79153	2.33331	2.57192	2.27896	3.0994	2.73703	2.25939	2.40936	2.80211
3185.4	2.41708	2.41134	1.49872	1.36194	3.38992	4.2552	1.58919	2.79131	2.33324	2.57192	2.27884	3.09947	2.73681	2.25925	2.40944	2.80212
3185.88	2.41704	2.41129	1.49876	1.36195	3.39017	4.25558	1.5892	2.79109	2.33317	2.57191	2.27873	3.09954	2.73659	2.2591	2.40952	2.80213
3186.36	2.41699	2.41125	1.4988	1.36196	3.39043	4.25595	1.58921	2.79088	2.3331	2.57191	2.27861	3.0996	2.73637	2.25896	2.4096	2.80214
3186.84	2.41695	2.4112	1.49884	1.36196	3.39068	4.25633	1.58922	2.79066	2.33303	2.57191	2.27849	3.09967	2.73615	2.25881	2.40968	2.80215
3187.33	2.41691	2.41116	1.49888	1.36197	3.39093	4.25671	1.58923	2.79044	2.33296	2.5719	2.27838	3.09974	2.73593	2.25866	2.40975	2.80217
3187.81	2.41687	2.41112	1.49892	1.36197	3.39119	4.25709	1.58924	2.79021	2.33288	2.5719	2.27826	3.09982	2.73571	2.25852	2.40983	2.80218
3188.29	2.41683	2.41107	1.49897	1.36198	3.39144	4.25747	1.58924	2.78999	2.33281	2.5719	2.27815	3.09989	2.73549	2.25837	2.4099	2.80219
3188.77	2.41678	2.41103	1.49901	1.36198	3.39169	4.25785	1.58925	2.78977	2.33273	2.5719	2.27803	3.09996	2.73526	2.25823	2.40997	2.8022
3189.25	2.41674	2.41099	1.49905	1.36199	3.39195	4.25823	1.58925	2.78954	2.33266	2.5719	2.27791	3.10003	2.73504	2.25808	2.41004	2.80221
3189.74	2.41669	2.41094	1.49909	1.362	3.3922	4.25862	1.58925	2.78931	2.33258	2.5719	2.2778	3.1001	2.73482	2.25794	2.41011	2.80222
3190.22	2.41665	2.4109	1.49913	1.362	3.39246	4.259	1.58925	2.78908	2.33251	2.5719	2.27769	3.10018	2.7346	2.25779	2.41018	2.80223
3190.7	2.41661	2.41085	1.49917	1.36201	3.39272	4.25939	1.58925	2.78885	2.33243	2.5719	2.27757	3.10025	2.73438	2.25765	2.41025	2.80224
3191.18	2.41656	2.41081	1.49921	1.36201	3.39297	4.25978	1.58925	2.78862	2.33235	2.5719	2.27746	3.10033	2.73416	2.25751	2.41032	2.80225
3191.66	2.41652	2.41076	1.49925	1.36202	3.39323	4.26017	1.58924	2.78839	2.33227	2.57191	2.27735	3.1004	2.73394	2.25736	2.41039	2.80226
3192.15	2.41647	2.41072	1.49929	1.36203	3.39349	4.26056	1.58924	2.78815	2.33219	2.57191	2.27723	3.10048	2.73372	2.25722	2.41045	2.80227
3192.63	2.41642	2.41068	1.49933	1.36203	3.39374	4.26095	1.58923	2.78792	2.33211	2.57191	2.27712	3.10055	2.7335	2.25708	2.41052	2.80228
3193.11	2.41638	2.41063	1.49937	1.36204	3.394	4.26134	1.58923	2.78768	2.33203	2.57192	2.27701	3.10063	2.73328	2.25694	2.41058	2.80229
3193.59	2.41633	2.41059	1.49942	1.36204	3.39426	4.26173	1.58922	2.78744	2.33195	2.57192	2.2769	3.10071	2.73306	2.2568	2.41064	2.8023
3194.08	2.41628	2.41054	1.49946	1.36205	3.39452	4.26213	1.58921	2.7872	2.33187	2.57193	2.27679	3.10078	2.73284	2.25665	2.41071	2.80231
3194.56	2.41624	2.4105	1.4995	1.36206	3.39478	4.26252	1.5892	2.78696	2.33179	2.57194	2.27668	3.10086	2.73262	2.25651	2.41077	2.80231
3195.04	2.41619	2.41045	1.49954	1.36206	3.39503	4.26292	1.58919	2.78672	2.3317	2.57194	2.27657	3.10094	2.7324	2.25637	2.41083	2.80232
3195.52	2.41614	2.41041	1.49958	1.36207	3.39529	4.26332	1.58918	2.78647	2.33162	2.57195	2.27646	3.10102	2.73218	2.25623	2.41089	2.80233
3196	2.41609	2.41037	1.49962	1.36208	3.39555	4.26372	1.58916	2.78623	2.33153	2.57196	2.27635	3.1011	2.73196	2.2561	2.41094	2.80234
3196.49	2.41604	2.41032	1.49966	1.36208	3.39581	4.26412	1.58915	2.78598	2.33145	2.57197	2.27624	3.10118	2.73174	2.25596	2.411	2.80235
3196.97	2.41599	2.41028	1.4997	1.36209	3.39607	4.26452	1.58913	2.78574	2.33136	2.57198	2.27614	3.10126	2.73153	2.25582	2.41106	2.80236
3197.45	2.41595	2.41023	1.49974	1.3621	3.39633	4.26492	1.58911	2.78549	2.33128	2.57199	2.27603	3.10134	2.73131	2.25568	2.41111	2.80236
3197.93	2.4159	2.41019	1.49978	1.3621	3.39659	4.26532	1.58909	2.78524	2.33119	2.572	2.27592	3.10142	2.73109	2.25555	2.41117	2.80237
3198.41	2.41584	2.41014	1.49982	1.36211	3.39685	4.26572	1.58907	2.78499	2.3311	2.57201	2.27582	3.10151	2.73088	2.25541	2.41122	2.80238
3198.9	2.41579	2.4101	1.49986	1.36212	3.39711	4.26613	1.58905	2.78473	2.33101	2.57202	2.27571	3.10159	2.73066	2.25528	2.41127	2.80239
3199.38	2.41574	2.41005	1.4999	1.36213	3.39737	4.26653	1.58903	2.78448	2.33092	2.57204	2.27561	3.10167	2.73044	2.25514	2.41132	2.8024
3199.86	2.41569	2.41001	1.49994	1.36213	3.39763	4.26694	1.58901	2.78423	2.33083	2.57205	2.2755	3.10176	2.73023	2.25501	2.41137	2.8024
3200.34	2.41564	2.40996	1.49998	1.36214	3.39789	4.26735	1.58898	2.78397	2.33074	2.57206	2.2754	3.10184	2.73001	2.25487	2.41142	2.80241
3200.82	2.41559	2.40992	1.50002	1.36215	3.39815	4.26775	1.58896	2.78372	2.33065	2.57208	2.2753	3.10192	2.7298	2.25474	2.41147	2.80242
3201.31	2.41554	2.40988	1.50006	1.36215	3.39841	4.26816	1.58893	2.78346	2.33056	2.57209	2.27519	3.10201	2.72958	2.25461	2.41152	2.80243
3201.79	2.41548	2.40983	1.5001	1.36216	3.39867	4.26857	1.5889	2.7832	2.33047	2.57211	2.27509	3.10209	2.72937	2.25448	2.41157	2.80243
3202.27	2.41543	2.40979	1.50014	1.36217	3.39893	4.26898	1.58887	2.78294	2.33038	2.57213	2.27499	3.10218	2.72916	2.25435	2.41161	2.80244
3202.75	2.41538	2.40974	1.50017	1.36218	3.39919	4.26939	1.58884	2.78268	2.33028	2.57214	2.27489	3.10227	2.72895	2.25422	2.41166	2.80245
3203.24	2.41532	2.4097	1.50021	1.36218	3.39945	4.26981	1.58881	2.78242	2.33019	2.57216	2.27479	3.10235	2.72873	2.25409	2.4117	2.80246
3203.72	2.41527	2.40965	1.50025	1.36219	3.39972	4.27022	1.58878	2.78215	2.33009	2.57218	2.27469	3.10244	2.72852	2.25396	2.41175	2.80246
3204.2	2.41521	2.40961	1.50029	1.3622	3.39998	4.27063	1.58875	2.78189	2.33	2.5722	2.27459	3.10253	2.72831	2.25384	2.41179	2.80247
3204.68	2.41516	2.40957	1.50033	1.36221	3.40024	4.27105	1.58871	2.78162	2.3299	2.57222	2.27449	3.10262	2.7281	2.25371	2.41183	2.80248
3205.16	2.4151	2.40952	1.50037	1.36222	3.4005	4.27146	1.58868	2.78136	2.32981	2.57224	2.2744	3.10271	2.72789	2.25358	2.41187	2.80249
3205.65	2.41505	2.40948	1.50041	1.36222	3.40076	4.27188	1.58864	2.78109	2.32971	2.57226	2.2743	3.1028	2.72768	2.25346	2.41191	2.80249
3206.13	2.41499	2.40943	1.50045	1.36223	3.40102	4.27229	1.5886	2.78082	2.32961	2.57228	2.2742	3.10288	2.72747	2.25334	2.41195	2.8025
3206.61	2.41494	2.40939	1.50048	1.36224	3.40128	4.27271	1.58856	2.78055	2.32951	2.5723	2.27411	3.10297	2.72727	2.25321	2.41199	2.80251
3207.09	2.41488	2.40935	1.50052	1.36225	3.40154	4.27313	1.58852	2.78028	2.32941	2.57232	2.27401	3.10307	2.72706	2.25309	2.41202	2.80252
3207.57	2.41482	2.4093	1.50056	1.36226	3.4018	4.27355	1.58848	2.78001	2.32931	2.57234	2.27392	3.10316	2.72685	2.25297	2.41206	2.80252
3208.06	2.41476	2.40926	1.5006	1.36226	3.40206	4.27397	1.58844	2.77974	2.32921	2.57237	2.27383	3.10325	2.72665	2.25285	2.41209	2.80253
3208.54	2.41471	2.40921	1.50064	1.36227	3.40233	4.27439	1.5884	2.77946	2.32911	2.57239	2.27373	3.10334	2.72644	2.25273	2.41213	2.80254
3209.02	2.41465	2.40917	1.50067	1.36228	3.40259	4.27481	1.58835	2.77919	2.32901	2.57241	2.27364	3.10343	2.72624	2.25262	2.41216	2.80254
3209.5	2.41459	2.40913	1.50071	1.36229	3.40285	4.27523	1.58831	2.77891	2.32891	2.57244	2.27355	3.10352	2.72604	2.2525	2.4122	2.80255
3209.99	2.41453	2.40908	1.50075	1.3623	3.40311	4.27565	1.58826	2.77864	2.32881	2.57246	2.27346	3.10362	2.72583	2.25238	2.41223	2.80256
3210.47	2.41447	2.40904	1.50079	1.36231	3.40337	4.27607	1.58822	2.77836	2.32871	2.57249	2.27337	3.10371	2.72563	2.25227	2.41226	2.80257
3210.95	2.41441	2.409	1.50082	1.36231	3.40363	4.2765	1.58817	2.77808	2.3286	2.57251	2.27328	3.1038	2.72543	2.25216	2.41229	2.80257
3211.43	2.41435	2.40895	1.50086	1.36232	3.40389	4.27692	1.58812	2.77781	2.3285	2.57254	2.27319	3.1039	2.72523	2.25204	2.41232	2.80258
3211.91	2.41429	2.40891	1.5009	1.36233	3.40415	4.27735	1.58807	2.77753	2.32839	2.57257	2.27311	3.10399	2.72503	2.25193	2.41234	2.80259
3212.4	2.41423	2.40887	1.50093	1.36234	3.40441	4.27777	1.58802	2.77725	2.32829	2.5726	2.27302	3.10409	2.72483	2.25182	2.41237	2.8026
3212.88	2.41417	2.40882	1.50097	1.36235	3.40467	4.2782	1.58796	2.77696	2.32818	2.57262	2.27293	3.10418	2.72463	2.25171	2.4124	2.8026
3213.36	2.41411	2.40878	1.501	1.36236	3.40493	4.27862	1.58791	2.77668	2.32808	2.57265	2.27285	3.10428	2.72444	2.25161	2.41242	2.80261
3213.84	2.41405	2.40874	1.50104	1.36237	3.40519	4.27905	1.58786	2.7764	2.32797	2.57268	2.27276	3.10437	2.72424	2.2515	2.41245	2.80262
3214.32	2.41398	2.4087	1.50108	1.36238	3.40545	4.27947	1.5878	2.77612	2.32786	2.57271	2.27268	3.10447	2.72405	2.25139	2.41247	2.80263
3214.81	2.41392	2.40865	1.50111	1.36239	3.40571	4.2799	1.58774	2.77583	2.32776	2.57274	2.2726	3.10456	2.72385	2.25129	2.4125	2.80264
3215.29	2.41386	2.40861	1.50115	1.36239	3.40596	4.28033	1.58769	2.77555	2.32765	2.57277	2.27252	3.10466	2.72366	2.25119	2.41252	2.80264
3215.77	2.41379	2.40857	1.50118	1.3624	3.40622	4.28076	1.58763	2.77526	2.32754	2.5728	2.27243	3.10476	2.72347	2.25109	2.41254	2.80265
3216.25	2.41373	2.40853	1.50122	1.36241	3.40648	4.28118	1.58757	2.77497	2.32743	2.57283	2.27235	3.10486	2.72328	2.25098	2.41256	2.80266
3216.74	2.41367	2.40848	1.50125	1.36242	3.40674	4.28161	1.58751	2.77469	2.32732	2.57286	2.27227	3.10495	2.72309	2.25089	2.41258	2.80267
3217.22	2.4136	2.40844	1.50129	1.36243	3.407	4.28204	1.58745	2.7744	2.32721	2.5729	2.2722	3.10505	2.7229	2.25079	2.4126	2.80268
3217.7	2.41354	2.4084	1.50132	1.36244	3.40726	4.28247	1.58739	2.77411	2.3271	2.57293	2.27212	3.10515	2.72271	2.25069	2.41262	2.80269
3218.18	2.41347	2.40836	1.50136	1.36245	3.40751	4.2829	1.58732	2.77382	2.32699	2.57296	2.27204	3.10525	2.72252	2.25059	2.41264	2.80269
3218.66	2.41341	2.40832	1.50139	1.36246	3.40777	4.28333	1.58726	2.77353	2.32688	2.573	2.27196	3.10535	2.72234	2.2505	2.41265	2.8027
3219.15	2.41334	2.40828	1.50142	1.36247	3.40803	4.28376	1.58719	2.77324	2.32677	2.57303	2.27189	3.10545	2.72215	2.25041	2.41267	2.80271
3219.63	2.41328	2.40823	1.50146	1.36248	3.40828	4.28419	1.58713	2.77295	2.32666	2.57306	2.27181	3.10555	2.72197	2.25032	2.41268	2.80272
3220.11	2.41321	2.40819	1.50149	1.36249	3.40854	4.28463	1.58706	2.77266	2.32654	2.5731	2.27174	3.10565	2.72178	2.25023	2.4127	2.80273
3220.59	2.41314	2.40815	1.50153	1.3625	3.4088	4.28506	1.58699	2.77236	2.32643	2.57313	2.27167	3.10575	2.7216	2.25014	2.41271	2.80274
3221.07	2.41308	2.40811	1.50156	1.36251	3.40905	4.28549	1.58692	2.77207	2.32632	2.57317	2.2716	3.10585	2.72142	2.25005	2.41273	2.80275
3221.56	2.41301	2.40807	1.50159	1.36252	3.40931	4.28592	1.58685	2.77178	2.3262	2.57321	2.27152	3.10595	2.72124	2.24996	2.41274	2.80276
3222.04	2.41294	2.40803	1.50162	1.36253	3.40956	4.28635	1.58678	2.77148	2.32609	2.57324	2.27145	3.10605	2.72106	2.24988	2.41275	2.80277
3222.52	2.41287	2.40799	1.50166	1.36254	3.40982	4.28679	1.58671	2.77119	2.32598	2.57328	2.27138	3.10615	2.72089	2.2498	2.41276	2.80277
3223	2.4128	2.40795	1.50169	1.36255	3.41007	4.28722	1.58664	2.77089	2.32586	2.57332	2.27132	3.10626	2.72071	2.24971	2.41277	2.80278
3223.49	2.41273	2.40791	1.50172	1.36256	3.41032	4.28765	1.58656	2.7706	2.32575	2.57335	2.27125	3.10636	2.72054	2.24963	2.41278	2.80279
3223.97	2.41266	2.40787	1.50175	1.36257	3.41058	4.28808	1.58649	2.7703	2.32563	2.57339	2.27118	3.10646	2.72036	2.24955	2.41279	2.8028
3224.45	2.4126	2.40783	1.50178	1.36258	3.41083	4.28852	1.58642	2.77	2.32551	2.57343	2.27112	3.10656	2.72019	2.24948	2.41279	2.80281
3224.93	2.41253	2.40779	1.50181	1.36259	3.41108	4.28895	1.58634	2.76971	2.3254	2.57347	2.27105	3.10667	2.72002	2.2494	2.4128	2.80282
3225.41	2.41245	2.40775	1.50184	1.3626	3.41134	4.28938	1.58626	2.76941	2.32528	2.57351	2.27099	3.10677	2.71985	2.24933	2.41281	2.80283
3225.9	2.41238	2.40771	1.50188	1.36261	3.41159	4.28982	1.58618	2.76911	2.32516	2.57354	2.27092	3.10687	2.71968	2.24925	2.41281	2.80284
3226.38	2.41231	2.40767	1.50191	1.36262	3.41184	4.29025	1.58611	2.76881	2.32505	2.57358	2.27086	3.10698	2.71951	2.24918	2.41282	2.80285
3226.86	2.41224	2.40763	1.50194	1.36263	3.41209	4.29068	1.58603	2.76851	2.32493	2.57362	2.2708	3.10708	2.71934	2.24911	2.41282	2.80286
3227.34	2.41217	2.40759	1.50197	1.36264	3.41234	4.29112	1.58595	2.76821	2.32481	2.57366	2.27074	3.10718	2.71918	2.24904	2.41282	2.80287
3227.82	2.4121	2.40755	1.50199	1.36265	3.41259	4.29155	1.58586	2.76791	2.32469	2.5737	2.27068	3.10729	2.71901	2.24898	2.41282	2.80289
3228.31	2.41203	2.40751	1.50202	1.36266	3.41284	4.29199	1.58578	2.76761	2.32457	2.57375	2.27062	3.10739	2.71885	2.24891	2.41283	2.8029
3228.79	2.41195	2.40747	1.50205	1.36267	3.41309	4.29242	1.5857	2.76731	2.32445	2.57379	2.27056	3.1075	2.71869	2.24885	2.41283	2.80291
3229.27	2.41188	2.40743	1.50208	1.36269	3.41334	4.29285	1.58561	2.76701	2.32433	2.57383	2.27051	3.1076	2.71853	2.24879	2.41283	2.80292
3229.75	2.41181	2.40739	1.50211	1.3627	3.41359	4.29329	1.58553	2.76671	2.32421	2.57387	2.27045	3.10771	2.71837	2.24872	2.41283	2.80293
3230.24	2.41173	2.40736	1.50214	1.36271	3.41383	4.29372	1.58544	2.76641	2.32409	2.57391	2.2704	3.10781	2.71821	2.24867	2.41282	2.80294
3230.72	2.41166	2.40732	1.50217	1.36272	3.41408	4.29415	1.58536	2.7661	2.32397	2.57395	2.27034	3.10792	2.71806	2.24861	2.41282	2.80295
3231.2	2.41158	2.40728	1.50219	1.36273	3.41433	4.29459	1.58527	2.7658	2.32385	2.574	2.27029	3.10802	2.7179	2.24855	2.41282	2.80296
3231.68	2.41151	2.40724	1.50222	1.36274	3.41457	4.29502	1.58518	2.7655	2.32373	2.57404	2.27024	3.10813	2.71775	2.2485	2.41282	2.80298
3232.16	2.41143	2.4072	1.50225	1.36275	3.41482	4.29546	1.58509	2.7652	2.32361	2.57408	2.27019	3.10823	2.7176	2.24845	2.41281	2.80299
3232.65	2.41136	2.40717	1.50227	1.36276	3.41506	4.29589	1.585	2.76489	2.32349	2.57412	2.27014	3.10834	2.71744	2.24839	2.41281	2.803
3233.13	2.41128	2.40713	1.5023	1.36277	3.41531	4.29632	1.58491	2.76459	2.32337	2.57417	2.27009	3.10845	2.7173	2.24834	2.4128	2.80301
3233.61	2.41121	2.40709	1.50233	1.36279	3.41555	4.29675	1.58482	2.76429	2.32324	2.57421	2.27004	3.10855	2.71715	2.2483	2.4128	2.80302
3234.09	2.41113	2.40706	1.50235	1.3628	3.41579	4.29719	1.58473	2.76398	2.32312	2.57426	2.26999	3.10866	2.717	2.24825	2.41279	2.80304
3234.57	2.41105	2.40702	1.50238	1.36281	3.41604	4.29762	1.58464	2.76368	2.323	2.5743	2.26995	3.10877	2.71686	2.24821	2.41278	2.80305
3235.06	2.41098	2.40698	1.5024	1.36282	3.41628	4.29805	1.58454	2.76337	2.32288	2.57434	2.2699	3.10887	2.71671	2.24816	2.41277	2.80306
3235.54	2.4109	2.40694	1.50243	1.36283	3.41652	4.29849	1.58445	2.76307	2.32275	2.57439	2.26986	3.10898	2.71657	2.24812	2.41276	2.80307
3236.02	2.41082	2.40691	1.50245	1.36284	3.41676	4.29892	1.58435	2.76276	2.32263	2.57443	2.26982	3.10909	2.71643	2.24808	2.41275	2.80309
3236.5	2.41074	2.40687	1.50247	1.36286	3.417	4.29935	1.58425	2.76246	2.32251	2.57448	2.26977	3.10919	2.71629	2.24805	2.41274	2.8031
3236.99	2.41066	2.40684	1.5025	1.36287	3.41724	4.29978	1.58416	2.76215	2.32238	2.57452	2.26973	3.1093	2.71615	2.24801	2.41273	2.80311
3237.47	2.41059	2.4068	1.50252	1.36288	3.41748	4.30021	1.58406	2.76185	2.32226	2.57457	2.26969	3.10941	2.71601	2.24798	2.41272	2.80313
3237.95	2.41051	2.40676	1.50254	1.36289	3.41772	4.30064	1.58396	2.76154	2.32214	2.57462	2.26965	3.10952	2.71588	2.24794	2.41271	2.80314
3238.43	2.41043	2.40673	1.50257	1.3629	3.41795	4.30108	1.58386	2.76124	2.32201	2.57466	2.26962	3.10962	2.71574	2.24791	2.4127	2.80315
3238.91	2.41035	2.40669	1.50259	1.36292	3.41819	4.30151	1.58376	2.76093	2.32189	2.57471	2.26958	3.10973	2.71561	2.24788	2.41268	2.80317
3239.39	2.41027	2.40666	1.50261	1.36293	3.41843	4.30194	1.58366	2.76063	2.32176	2.57475	2.26954	3.10984	2.71548	2.24786	2.41267	2.80318
3239.88	2.41019	2.40662	1.50263	1.36294	3.41866	4.30237	1.58356	2.76032	2.32164	2.5748	2.26951	3.10995	2.71535	2.24783	2.41265	2.80319
3240.36	2.41011	2.40659	1.50265	1.36295	3.4189	4.3028	1.58345	2.76002	2.32151	2.57485	2.26947	3.11005	2.71522	2.24781	2.41264	2.80321
3240.84	2.41003	2.40655	1.50267	1.36296	3.41913	4.30323	1.58335	2.75971	2.32139	2.57489	2.26944	3.11016	2.7151	2.24779	2.41262	2.80322
3241.32	2.40995	2.40652	1.50269	1.36298	3.41937	4.30365	1.58325	2.75941	2.32126	2.57494	2.26941	3.11027	2.71497	2.24777	2.41261	2.80324
3241.81	2.40986	2.40648	1.50271	1.36299	3.4196	4.30408	1.58314	2.7591	2.32114	2.57499	2.26938	3.11038	2.71485	2.24775	2.41259	2.80325
3242.29	2.40978	2.40645	1.50273	1.363	3.41983	4.30451	1.58303	2.75879	2.32101	2.57503	2.26935	3.11049	2.71473	2.24773	2.41257	2.80327
3242.77	2.4097	2.40642	1.50275	1.36301	3.42006	4.30494	1.58293	2.75849	2.32089	2.57508	2.26932	3.11059	2.71461	2.24772	2.41255	2.80328
3243.25	2.40962	2.40638	1.50277	1.36303	3.42029	4.30537	1.58282	2.75818	2.32076	2.57513	2.26929	3.1107	2.71449	2.2477	2.41253	2.80329
3243.73	2.40953	2.40635	1.50279	1.36304	3.42052	4.30579	1.58271	2.75788	2.32064	2.57517	2.26926	3.11081	2.71437	2.24769	2.41251	2.80331
3244.22	2.40945	2.40631	1.50281	1.36305	3.42075	4.30622	1.5826	2.75757	2.32051	2.57522	2.26924	3.11092	2.71426	2.24768	2.41249	2.80332
3244.7	2.40937	2.40628	1.50282	1.36307	3.42098	4.30665	1.58249	2.75727	2.32038	2.57527	2.26921	3.11103	2.71414	2.24768	2.41247	2.80334
3245.18	2.40928	2.40625	1.50284	1.36308	3.42121	4.30707	1.58238	2.75696	2.32026	2.57532	2.26919	3.11113	2.71403	2.24767	2.41245	2.80335
3245.66	2.4092	2.40621	1.50286	1.36309	3.42143	4.3075	1.58227	2.75666	2.32013	2.57537	2.26917	3.11124	2.71392	2.24767	2.41243	2.80337
3246.14	2.40912	2.40618	1.50288	1.3631	3.42166	4.30792	1.58216	2.75635	2.32001	2.57541	2.26914	3.11135	2.71381	2.24767	2.41241	2.80339
3246.63	2.40903	2.40615	1.50289	1.36312	3.42189	4.30834	1.58205	2.75605	2.31988	2.57546	2.26912	3.11146	2.7137	2.24767	2.41238	2.8034
3247.11	2.40895	2.40611	1.50291	1.36313	3.42211	4.30877	1.58193	2.75574	2.31975	2.57551	2.2691	3.11157	2.71359	2.24767	2.41236	2.80342
3247.59	2.40886	2.40608	1.50292	1.36314	3.42233	4.30919	1.58182	2.75544	2.31963	2.57556	2.26909	3.11168	2.71349	2.24767	2.41234	2.80343
3248.07	2.40878	2.40605	1.50294	1.36316	3.42256	4.30961	1.5817	2.75514	2.3195	2.5756	2.26907	3.11178	2.71339	2.24768	2.41231	2.80345
3248.56	2.40869	2.40602	1.50295	1.36317	3.42278	4.31003	1.58159	2.75483	2.31938	2.57565	2.26905	3.11189	2.71328	2.24768	2.41229	2.80346
3249.04	2.4086	2.40599	1.50297	1.36318	3.423	4.31045	1.58147	2.75453	2.31925	2.5757	2.26904	3.112	2.71318	2.24769	2.41226	2.80348
3249.52	2.40852	2.40595	1.50298	1.3632	3.42322	4.31087	1.58136	2.75422	2.31912	2.57575	2.26902	3.11211	2.71309	2.2477	2.41223	2.8035
3250	2.40843	2.40592	1.50299	1.36321	3.42344	4.31129	1.58124	2.75392	2.319	2.5758	2.26901	3.11222	2.71299	2.24772	2.41221	2.80351
3250.48	2.40834	2.40589	1.503	1.36322	3.42366	4.31171	1.58112	2.75362	2.31887	2.57585	2.26899	3.11232	2.71289	2.24773	2.41218	2.80353
3250.97	2.40826	2.40586	1.50302	1.36324	3.42388	4.31213	1.581	2.75332	2.31874	2.57589	2.26898	3.11243	2.7128	2.24775	2.41215	2.80354
3251.45	2.40817	2.40583	1.50303	1.36325	3.42409	4.31255	1.58088	2.75301	2.31862	2.57594	2.26897	3.11254	2.71271	2.24777	2.41212	2.80356
3251.93	2.40808	2.4058	1.50304	1.36327	3.42431	4.31297	1.58076	2.75271	2.31849	2.57599	2.26896	3.11265	2.71262	2.24779	2.41209	2.80358
3252.41	2.40799	2.40577	1.50305	1.36328	3.42452	4.31338	1.58064	2.75241	2.31836	2.57604	2.26896	3.11275	2.71253	2.24781	2.41206	2.80359
3252.89	2.40791	2.40573	1.50306	1.36329	3.42474	4.3138	1.58052	2.75211	2.31824	2.57609	2.26895	3.11286	2.71244	2.24783	2.41203	2.80361
3253.38	2.40782	2.4057	1.50307	1.36331	3.42495	4.31421	1.58039	2.75181	2.31811	2.57613	2.26894	3.11297	2.71236	2.24786	2.412	2.80363
3253.86	2.40773	2.40567	1.50308	1.36332	3.42516	4.31463	1.58027	2.75151	2.31798	2.57618	2.26894	3.11308	2.71227	2.24788	2.41197	2.80364
3254.34	2.40764	2.40564	1.50309	1.36334	3.42538	4.31504	1.58014	2.75121	2.31786	2.57623	2.26893	3.11318	2.71219	2.24791	2.41194	2.80366
3254.82	2.40755	2.40561	1.5031	1.36335	3.42559	4.31545	1.58002	2.75091	2.31773	2.57628	2.26893	3.11329	2.71211	2.24795	2.41191	2.80368
3255.3	2.40746	2.40558	1.50311	1.36336	3.4258	4.31586	1.57989	2.75061	2.31761	2.57633	2.26893	3.1134	2.71203	2.24798	2.41187	2.80369
3255.79	2.40737	2.40555	1.50311	1.36338	3.42601	4.31628	1.57977	2.75031	2.31748	2.57637	2.26893	3.1135	2.71196	2.24801	2.41184	2.80371
3256.27	2.40728	2.40552	1.50312	1.36339	3.42621	4.31669	1.57964	2.75001	2.31735	2.57642	2.26893	3.11361	2.71188	2.24805	2.41181	2.80373
3256.75	2.40719	2.40549	1.50313	1.36341	3.42642	4.31709	1.57951	2.74971	2.31723	2.57647	2.26893	3.11372	2.71181	2.24809	2.41177	2.80375
3257.23	2.4071	2.40546	1.50313	1.36342	3.42663	4.3175	1.57938	2.74941	2.3171	2.57652	2.26893	3.11382	2.71173	2.24813	2.41174	2.80376
3257.72	2.40701	2.40543	1.50314	1.36343	3.42683	4.31791	1.57926	2.74911	2.31698	2.57657	2.26893	3.11393	2.71166	2.24817	2.4117	2.80378
3258.2	2.40692	2.4054	1.50315	1.36345	3.42704	4.31832	1.57913	2.74882	2.31685	2.57661	2.26894	3.11403	2.71159	2.24822	2.41167	2.8038
3258.68	2.40683	2.40538	1.50315	1.36346	3.42724	4.31872	1.579	2.74852	2.31673	2.57666	2.26894	3.11414	2.71153	2.24826	2.41163	2.80381
3259.16	2.40674	2.40535	1.50316	1.36348	3.42744	4.31913	1.57886	2.74822	2.3166	2.57671	2.26895	3.11425	2.71146	2.24831	2.41159	2.80383
3259.64	2.40665	2.40532	1.50316	1.36349	3.42765	4.31953	1.57873	2.74793	2.31647	2.57676	2.26896	3.11435	2.7114	2.24836	2.41156	2.80385
3260.13	2.40655	2.40529	1.50316	1.36351	3.42785	4.31994	1.5786	2.74763	2.31635	2.5768	2.26896	3.11446	2.71133	2.24841	2.41152	2.80387
3260.61	2.40646	2.40526	1.50317	1.36352	3.42805	4.32034	1.57847	2.74734	2.31622	2.57685	2.26897	3.11456	2.71127	2.24847	2.41148	2.80388
3261.09	2.40637	2.40523	1.50317	1.36354	3.42825	4.32074	1.57833	2.74704	2.3161	2.5769	2.26898	3.11467	2.71121	2.24852	2.41144	2.8039
3261.57	2.40628	2.4052	1.50317	1.36355	3.42844	4.32114	1.5782	2.74675	2.31597	2.57694	2.26899	3.11477	2.71116	2.24858	2.4114	2.80392
3262.05	2.40618	2.40517	1.50317	1.36357	3.42864	4.32154	1.57806	2.74646	2.31585	2.57699	2.26901	3.11487	2.7111	2.24864	2.41137	2.80394
3262.54	2.40609	2.40515	1.50317	1.36358	3.42884	4.32194	1.57793	2.74616	2.31573	2.57704	2.26902	3.11498	2.71105	2.2487	2.41133	2.80395
3263.02	2.406	2.40512	1.50317	1.3636	3.42903	4.32233	1.57779	2.74587	2.3156	2.57708	2.26903	3.11508	2.71099	2.24877	2.41129	2.80397
3263.5	2.4059	2.40509	1.50317	1.36361	3.42923	4.32273	1.57766	2.74558	2.31548	2.57713	2.26905	3.11519	2.71094	2.24883	2.41124	2.80399
3263.98	2.40581	2.40506	1.50317	1.36363	3.42942	4.32313	1.57752	2.74529	2.31535	2.57718	2.26907	3.11529	2.71089	2.2489	2.4112	2.804
3264.47	2.40572	2.40503	1.50317	1.36364	3.42961	4.32352	1.57738	2.745	2.31523	2.57722	2.26908	3.11539	2.71085	2.24897	2.41116	2.80402
3264.95	2.40562	2.40501	1.50317	1.36366	3.4298	4.32391	1.57724	2.74471	2.31511	2.57727	2.2691	3.1155	2.7108	2.24904	2.41112	2.80404
3265.43	2.40553	2.40498	1.50317	1.36367	3.42999	4.32431	1.5771	2.74442	2.31498	2.57731	2.26912	3.1156	2.71076	2.24911	2.41108	2.80406
3265.91	2.40544	2.40495	1.50317	1.36369	3.43018	4.3247	1.57696	2.74413	2.31486	2.57736	2.26914	3.1157	2.71071	2.24918	2.41104	2.80407
3266.39	2.40534	2.40492	1.50316	1.3637	3.43037	4.32509	1.57682	2.74384	2.31474	2.5774	2.26916	3.1158	2.71067	2.24926	2.41099	2.80409
3266.88	2.40525	2.4049	1.50316	1.36372	3.43056	4.32548	1.57668	2.74356	2.31461	2.57745	2.26919	3.11591	2.71063	2.24934	2.41095	2.80411
3267.36	2.40515	2.40487	1.50316	1.36373	3.43074	4.32587	1.57654	2.74327	2.31449	2.57749	2.26921	3.11601	2.71059	2.24942	2.4109	2.80413
3267.84	2.40506	2.40484	1.50315	1.36375	3.43093	4.32625	1.5764	2.74299	2.31437	2.57754	2.26923	3.11611	2.71056	2.2495	2.41086	2.80414
3268.32	2.40496	2.40481	1.50315	1.36376	3.43111	4.32664	1.57626	2.7427	2.31425	2.57758	2.26926	3.11621	2.71052	2.24958	2.41082	2.80416
3268.8	2.40486	2.40479	1.50314	1.36378	3.43129	4.32702	1.57611	2.74242	2.31412	2.57763	2.26929	3.11631	2.71049	2.24967	2.41077	2.80418
3269.29	2.40477	2.40476	1.50314	1.36379	3.43148	4.32741	1.57597	2.74213	2.314	2.57767	2.26931	3.11641	2.71046	2.24975	2.41072	2.80419
3269.77	2.40467	2.40473	1.50313	1.36381	3.43166	4.32779	1.57583	2.74185	2.31388	2.57772	2.26934	3.11651	2.71043	2.24984	2.41068	2.80421
3270.25	2.40458	2.40471	1.50312	1.36383	3.43184	4.32817	1.57568	2.74157	2.31376	2.57776	2.26937	3.11661	2.7104	2.24993	2.41063	2.80423
3270.73	2.40448	2.40468	1.50311	1.36384	3.43202	4.32855	1.57554	2.74129	2.31364	2.5778	2.2694	3.11671	2.71037	2.25003	2.41059	2.80424
3271.22	2.40438	2.40465	1.50311	1.36386	3.43219	4.32893	1.57539	2.74101	2.31352	2.57785	2.26943	3.11681	2.71035	2.25012	2.41054	2.80426
3271.7	2.40429	2.40463	1.5031	1.36387	3.43237	4.32931	1.57525	2.74073	2.3134	2.57789	2.26947	3.11691	2.71032	2.25022	2.41049	2.80428
3272.18	2.40419	2.4046	1.50309	1.36389	3.43255	4.32968	1.5751	2.74045	2.31328	2.57793	2.2695	3.11701	2.7103	2.25031	2.41044	2.80429
3272.66	2.40409	2.40457	1.50308	1.3639	3.43272	4.33006	1.57495	2.74017	2.31316	2.57797	2.26953	3.11711	2.71028	2.25041	2.4104	2.80431
3273.14	2.404	2.40455	1.50307	1.36392	3.43289	4.33043	1.5748	2.73989	2.31304	2.57802	2.26957	3.1172	2.71026	2.25051	2.41035	2.80432
3273.63	2.4039	2.40452	1.50306	1.36394	3.43307	4.3308	1.57466	2.73962	2.31292	2.57806	2.2696	3.1173	2.71025	2.25062	2.4103	2.80434
3274.11	2.4038	2.40449	1.50305	1.36395	3.43324	4.33118	1.57451	2.73934	2.3128	2.5781	2.26964	3.1174	2.71023	2.25072	2.41025	2.80436
3274.59	2.40371	2.40447	1.50304	1.36397	3.43341	4.33155	1.57436	2.73907	2.31268	2.57814	2.26968	3.11749	2.71022	2.25083	2.4102	2.80437
3275.07	2.40361	2.40444	1.50302	1.36398	3.43358	4.33192	1.57421	2.73879	2.31256	2.57818	2.26972	3.11759	2.7102	2.25094	2.41015	2.80439
3275.55	2.40351	2.40442	1.50301	1.364	3.43375	4.33228	1.57406	2.73852	2.31245	2.57822	2.26976	3.11769	2.71019	2.25105	2.4101	2.8044
3276.04	2.40341	2.40439	1.503	1.36402	3.43392	4.33265	1.57391	2.73825	2.31233	2.57826	2.2698	3.11778	2.71018	2.25116	2.41005	2.80442
3276.52	2.40331	2.40436	1.50298	1.36403	3.43408	4.33301	1.57376	2.73798	2.31221	2.5783	2.26984	3.11788	2.71017	2.25127	2.41	2.80443
3277	2.40322	2.40434	1.50297	1.36405	3.43425	4.33338	1.57361	2.7377	2.31209	2.57834	2.26988	3.11797	2.71017	2.25138	2.40995	2.80445
3277.48	2.40312	2.40431	1.50296	1.36406	3.43441	4.33374	1.57346	2.73744	2.31198	2.57838	2.26993	3.11807	2.71016	2.2515	2.4099	2.80447
3277.97	2.40302	2.40429	1.50294	1.36408	3.43458	4.3341	1.57331	2.73717	2.31186	2.57842	2.26997	3.11816	2.71016	2.25162	2.40984	2.80448
3278.45	2.40292	2.40426	1.50292	1.3641	3.43474	4.33446	1.57315	2.7369	2.31175	2.57846	2.27002	3.11825	2.71016	2.25174	2.40979	2.80449
3278.93	2.40282	2.40423	1.50291	1.36411	3.4349	4.33482	1.573	2.73663	2.31163	2.5785	2.27007	3.11835	2.71016	2.25186	2.40974	2.80451
3279.41	2.40272	2.40421	1.50289	1.36413	3.43506	4.33518	1.57285	2.73637	2.31151	2.57854	2.27011	3.11844	2.71016	2.25198	2.40969	2.80452
3279.89	2.40263	2.40418	1.50287	1.36414	3.43522	4.33553	1.5727	2.7361	2.3114	2.57858	2.27016	3.11853	2.71016	2.25211	2.40964	2.80454
3280.38	2.40253	2.40416	1.50286	1.36416	3.43538	4.33589	1.57254	2.73584	2.31129	2.57862	2.27021	3.11862	2.71017	2.25224	2.40958	2.80455
3280.86	2.40243	2.40413	1.50284	1.36418	3.43553	4.33624	1.57239	2.73557	2.31117	2.57865	2.27026	3.11871	2.71017	2.25236	2.40953	2.80457
3281.34	2.40233	2.4041	1.50282	1.36419	3.43569	4.33659	1.57224	2.73531	2.31106	2.57869	2.27031	3.11881	2.71018	2.25249	2.40947	2.80458
3281.82	2.40223	2.40408	1.5028	1.36421	3.43584	4.33694	1.57208	2.73505	2.31094	2.57873	2.27036	3.1189	2.71019	2.25263	2.40942	2.80459
3282.3	2.40213	2.40405	1.50278	1.36423	3.436	4.33729	1.57193	2.73479	2.31083	2.57876	2.27042	3.11899	2.7102	2.25276	2.40937	2.80461
3282.79	2.40203	2.40403	1.50276	1.36424	3.43615	4.33764	1.57177	2.73453	2.31072	2.5788	2.27047	3.11908	2.71021	2.25289	2.40931	2.80462
3283.27	2.40193	2.404	1.50274	1.36426	3.4363	4.33799	1.57162	2.73427	2.31061	2.57883	2.27053	3.11916	2.71022	2.25303	2.40926	2.80463
3283.75	2.40183	2.40397	1.50272	1.36427	3.43645	4.33833	1.57146	2.73401	2.31049	2.57887	2.27058	3.11925	2.71024	2.25317	2.4092	2.80465
3284.23	2.40173	2.40395	1.50269	1.36429	3.4366	4.33868	1.57131	2.73376	2.31038	2.57891	2.27064	3.11934	2.71025	2.25331	2.40915	2.80466
3284.72	2.40163	2.40392	1.50267	1.36431	3.43675	4.33902	1.57115	2.7335	2.31027	2.57894	2.27069	3.11943	2.71027	2.25345	2.40909	2.80467
3285.2	2.40153	2.40389	1.50265	1.36432	3.4369	4.33936	1.57099	2.73325	2.31016	2.57897	2.27075	3.11952	2.71029	2.25359	2.40904	2.80468
3285.68	2.40143	2.40387	1.50262	1.36434	3.43705	4.3397	1.57084	2.73299	2.31005	2.57901	2.27081	3.1196	2.71031	2.25374	2.40898	2.80469
3286.16	2.40133	2.40384	1.5026	1.36436	3.43719	4.34004	1.57068	2.73274	2.30994	2.57904	2.27087	3.11969	2.71033	2.25388	2.40892	2.80471
3286.64	2.40124	2.40382	1.50257	1.36437	3.43734	4.34037	1.57052	2.73249	2.30983	2.57907	2.27093	3.11977	2.71035	2.25403	2.40887	2.80472
3287.13	2.40114	2.40379	1.50255	1.36439	3.43748	4.34071	1.57037	2.73224	2.30972	2.57911	2.27099	3.11986	2.71038	2.25418	2.40881	2.80473
3287.61	2.40104	2.40376	1.50252	1.3644	3.43762	4.34104	1.57021	2.73199	2.30961	2.57914	2.27106	3.11994	2.7104	2.25433	2.40875	2.80474
3288.09	2.40094	2.40374	1.5025	1.36442	3.43776	4.34137	1.57005	2.73174	2.3095	2.57917	2.27112	3.12003	2.71043	2.25448	2.4087	2.80475
3288.57	2.40084	2.40371	1.50247	1.36444	3.4379	4.3417	1.5699	2.7315	2.3094	2.5792	2.27118	3.12011	2.71046	2.25463	2.40864	2.80476
3289.05	2.40074	2.40368	1.50244	1.36445	3.43804	4.34203	1.56974	2.73125	2.30929	2.57923	2.27125	3.12019	2.71049	2.25479	2.40858	2.80477
3289.54	2.40064	2.40366	1.50242	1.36447	3.43818	4.34236	1.56958	2.731	2.30918	2.57927	2.27131	3.12028	2.71052	2.25494	2.40852	2.80478
3290.02	2.40054	2.40363	1.50239	1.36449	3.43832	4.34268	1.56943	2.73076	2.30908	2.5793	2.27138	3.12036	2.71055	2.2551	2.40846	2.80479
3290.5	2.40044	2.4036	1.50236	1.3645	3.43845	4.34301	1.56927	2.73052	2.30897	2.57933	2.27145	3.12044	2.71058	2.25526	2.40841	2.8048
3290.98	2.40034	2.40358	1.50233	1.36452	3.43859	4.34333	1.56911	2.73028	2.30886	2.57935	2.27152	3.12052	2.71062	2.25542	2.40835	2.80481
3291.47	2.40024	2.40355	1.5023	1.36454	3.43872	4.34365	1.56895	2.73004	2.30876	2.57938	2.27159	3.1206	2.71066	2.25558	2.40829	2.80482
3291.95	2.40014	2.40352	1.50227	1.36455	3.43885	4.34397	1.5688	2.7298	2.30866	2.57941	2.27165	3.12068	2.71069	2.25574	2.40823	2.80482
3292.43	2.40004	2.4035	1.50224	1.36457	3.43899	4.34429	1.56864	2.72956	2.30855	2.57944	2.27173	3.12076	2.71073	2.25591	2.40817	2.80483
3292.91	2.39993	2.40347	1.50221	1.36458	3.43912	4.34461	1.56848	2.72932	2.30845	2.57947	2.2718	3.12084	2.71077	2.25607	2.40811	2.80484
3293.39	2.39983	2.40344	1.50218	1.3646	3.43925	4.34492	1.56832	2.72908	2.30834	2.5795	2.27187	3.12092	2.71081	2.25624	2.40805	2.80485
3293.88	2.39973	2.40341	1.50214	1.36462	3.43938	4.34524	1.56816	2.72885	2.30824	2.57952	2.27194	3.12099	2.71086	2.25641	2.40799	2.80485
3294.36	2.39963	2.40339	1.50211	1.36463	3.4395	4.34555	1.56801	2.72862	2.30814	2.57955	2.27202	3.12107	2.7109	2.25658	2.40793	2.80486
3294.84	2.39953	2.40336	1.50208	1.36465	3.43963	4.34586	1.56785	2.72838	2.30804	2.57958	2.27209	3.12115	2.71094	2.25675	2.40787	2.80487
3295.32	2.39943	2.40333	1.50204	1.36466	3.43976	4.34617	1.56769	2.72815	2.30794	2.5796	2.27216	3.12122	2.71099	2.25692	2.40781	2.80487
3295.8	2.39933	2.4033	1.50201	1.36468	3.43988	4.34648	1.56754	2.72792	2.30783	2.57963	2.27224	3.1213	2.71104	2.2571	2.40775	2.80488
3296.29	2.39923	2.40327	1.50197	1.3647	3.44	4.34678	1.56738	2.72769	2.30773	2.57965	2.27232	3.12137	2.71109	2.25727	2.40769	2.80488
3296.77	2.39913	2.40325	1.50194	1.36471	3.44013	4.34709	1.56722	2.72746	2.30763	2.57968	2.27239	3.12144	2.71114	2.25745	2.40763	2.80489
3297.25	2.39903	2.40322	1.5019	1.36473	3.44025	4.34739	1.56706	2.72724	2.30754	2.5797	2.27247	3.12152	2.71119	2.25763	2.40757	2.80489
3297.73	2.39893	2.40319	1.50187	1.36475	3.44037	4.34769	1.56691	2.72701	2.30744	2.57972	2.27255	3.12159	2.71124	2.25781	2.40751	2.8049
3298.22	2.39883	2.40316	1.50183	1.36476	3.44049	4.34799	1.56675	2.72678	2.30734	2.57975	2.27263	3.12166	2.71129	2.25799	2.40745	2.8049
3298.7	2.39874	2.40313	1.50179	1.36478	3.44061	4.34829	1.56659	2.72656	2.30724	2.57977	2.27271	3.12173	2.71135	2.25817	2.40739	2.80491
3299.18	2.39864	2.4031	1.50175	1.36479	3.44073	4.34859	1.56644	2.72634	2.30714	2.57979	2.27279	3.1218	2.7114	2.25835	2.40733	2.80491
3299.66	2.39854	2.40307	1.50172	1.36481	3.44084	4.34888	1.56628	2.72612	2.30705	2.57981	2.27287	3.12187	2.71146	2.25853	2.40727	2.80491
3300.14	2.39844	2.40305	1.50168	1.36482	3.44096	4.34917	1.56613	2.7259	2.30695	2.57983	2.27295	3.12194	2.71152	2.25872	2.4072	2.80491
3300.62	2.39834	2.40302	1.50164	1.36484	3.44107	4.34947	1.56597	2.72568	2.30685	2.57985	2.27304	3.12201	2.71157	2.2589	2.40714	2.80492
3301.11	2.39824	2.40299	1.5016	1.36486	3.44119	4.34976	1.56581	2.72546	2.30676	2.57987	2.27312	3.12208	2.71163	2.25909	2.40708	2.80492
3301.59	2.39814	2.40296	1.50156	1.36487	3.4413	4.35005	1.56566	2.72524	2.30666	2.57989	2.27321	3.12215	2.71169	2.25928	2.40702	2.80492
3302.07	2.39804	2.40293	1.50152	1.36489	3.44141	4.35033	1.5655	2.72503	2.30657	2.57991	2.27329	3.12221	2.71176	2.25947	2.40696	2.80492
3302.55	2.39794	2.4029	1.50148	1.3649	3.44152	4.35062	1.56535	2.72482	2.30648	2.57993	2.27338	3.12228	2.71182	2.25966	2.40689	2.80492
3303.04	2.39784	2.40287	1.50143	1.36492	3.44163	4.3509	1.5652	2.7246	2.30638	2.57995	2.27346	3.12234	2.71188	2.25985	2.40683	2.80492
3303.52	2.39774	2.40284	1.50139	1.36493	3.44174	4.35118	1.56504	2.72439	2.30629	2.57997	2.27355	3.12241	2.71195	2.26004	2.40677	2.80492
3304	2.39764	2.40281	1.50135	1.36495	3.44185	4.35147	1.56489	2.72418	2.3062	2.57999	2.27364	3.12247	2.71201	2.26024	2.40671	2.80492
3304.48	2.39754	2.40277	1.50131	1.36497	3.44196	4.35174	1.56473	2.72397	2.30611	2.58	2.27372	3.12254	2.71208	2.26043	2.40665	2.80492
3304.96	2.39744	2.40274	1.50126	1.36498	3.44206	4.35202	1.56458	2.72376	2.30601	2.58002	2.27381	3.1226	2.71215	2.26063	2.40658	2.80492
3305.45	2.39735	2.40271	1.50122	1.365	3.44217	4.3523	1.56443	2.72356	2.30592	2.58004	2.2739	3.12266	2.71222	2.26082	2.40652	2.80492
3305.93	2.39725	2.40268	1.50118	1.36501	3.44227	4.35257	1.56428	2.72335	2.30583	2.58005	2.27399	3.12272	2.71229	2.26102	2.40646	2.80491
3306.41	2.39715	2.40265	1.50113	1.36503	3.44237	4.35285	1.56412	2.72315	2.30574	2.58007	2.27408	3.12278	2.71236	2.26122	2.4064	2.80491
3306.89	2.39705	2.40262	1.50109	1.36504	3.44248	4.35312	1.56397	2.72294	2.30566	2.58008	2.27417	3.12284	2.71243	2.26142	2.40633	2.80491
3307.38	2.39695	2.40259	1.50104	1.36506	3.44258	4.35339	1.56382	2.72274	2.30557	2.58009	2.27427	3.1229	2.7125	2.26162	2.40627	2.8049
3307.86	2.39685	2.40255	1.50099	1.36507	3.44268	4.35365	1.56367	2.72254	2.30548	2.58011	2.27436	3.12296	2.71258	2.26182	2.40621	2.8049
3308.34	2.39676	2.40252	1.50095	1.36509	3.44278	4.35392	1.56352	2.72234	2.30539	2.58012	2.27445	3.12302	2.71265	2.26202	2.40614	2.80489
3308.82	2.39666	2.40249	1.5009	1.3651	3.44288	4.35419	1.56337	2.72214	2.3053	2.58013	2.27454	3.12308	2.71273	2.26223	2.40608	2.80489
3309.3	2.39656	2.40245	1.50085	1.36512	3.44297	4.35445	1.56322	2.72195	2.30522	2.58015	2.27464	3.12313	2.7128	2.26243	2.40602	2.80488
3309.79	2.39646	2.40242	1.50081	1.36513	3.44307	4.35471	1.56307	2.72175	2.30513	2.58016	2.27473	3.12319	2.71288	2.26264	2.40595	2.80488
3310.27	2.39636	2.40239	1.50076	1.36515	3.44317	4.35497	1.56292	2.72155	2.30505	2.58017	2.27483	3.12324	2.71296	2.26284	2.40589	2.80487
3310.75	2.39627	2.40235	1.50071	1.36516	3.44326	4.35523	1.56278	2.72136	2.30496	2.58018	2.27492	3.1233	2.71303	2.26305	2.40583	2.80487
3311.23	2.39617	2.40232	1.50066	1.36517	3.44336	4.35549	1.56263	2.72117	2.30488	2.58019	2.27502	3.12335	2.71311	2.26326	2.40576	2.80486
3311.71	2.39607	2.40229	1.50061	1.36519	3.44345	4.35574	1.56248	2.72098	2.30479	2.5802	2.27512	3.1234	2.71319	2.26346	2.4057	2.80485
3312.2	2.39598	2.40225	1.50056	1.3652	3.44354	4.35599	1.56234	2.72079	2.30471	2.58021	2.27521	3.12346	2.71327	2.26367	2.40564	2.80484
3312.68	2.39588	2.40222	1.50051	1.36522	3.44363	4.35625	1.56219	2.7206	2.30463	2.58022	2.27531	3.12351	2.71336	2.26388	2.40557	2.80483
3313.16	2.39578	2.40218	1.50046	1.36523	3.44372	4.3565	1.56205	2.72041	2.30455	2.58022	2.27541	3.12356	2.71344	2.26409	2.40551	2.80482
3313.64	2.39569	2.40215	1.50041	1.36524	3.44381	4.35675	1.5619	2.72023	2.30447	2.58023	2.27551	3.12361	2.71352	2.26431	2.40545	2.80481
3314.12	2.39559	2.40211	1.50036	1.36526	3.4439	4.35699	1.56176	2.72004	2.30439	2.58024	2.27561	3.12366	2.71361	2.26452	2.40539	2.8048
3314.61	2.3955	2.40207	1.50031	1.36527	3.44399	4.35724	1.56161	2.71986	2.30431	2.58024	2.27571	3.1237	2.71369	2.26473	2.40532	2.80479
3315.09	2.3954	2.40204	1.50026	1.36529	3.44408	4.35748	1.56147	2.71968	2.30423	2.58025	2.27581	3.12375	2.71377	2.26495	2.40526	2.80478
3315.57	2.3953	2.402	1.5002	1.3653	3.44416	4.35772	1.56133	2.7195	2.30415	2.58026	2.27591	3.1238	2.71386	2.26516	2.4052	2.80477
3316.05	2.39521	2.40196	1.50015	1.36531	3.44425	4.35797	1.56119	2.71932	2.30407	2.58026	2.27601	3.12385	2.71395	2.26537	2.40513	2.80476
3316.53	2.39511	2.40193	1.5001	1.36533	3.44434	4.35821	1.56105	2.71914	2.30399	2.58027	2.27611	3.12389	2.71403	2.26559	2.40507	2.80475
3317.02	2.39502	2.40189	1.50004	1.36534	3.44442	4.35844	1.56091	2.71896	2.30391	2.58027	2.27621	3.12394	2.71412	2.26581	2.40501	2.80473
3317.5	2.39492	2.40185	1.49999	1.36535	3.4445	4.35868	1.56077	2.71878	2.30384	2.58027	2.27632	3.12398	2.71421	2.26602	2.40494	2.80472
3317.98	2.39483	2.40181	1.49994	1.36537	3.44459	4.35891	1.56063	2.71861	2.30376	2.58028	2.27642	3.12402	2.7143	2.26624	2.40488	2.80471
3318.46	2.39474	2.40177	1.49988	1.36538	3.44467	4.35915	1.56049	2.71843	2.30368	2.58028	2.27652	3.12407	2.71439	2.26646	2.40482	2.80469
3318.95	2.39464	2.40174	1.49983	1.36539	3.44475	4.35938	1.56035	2.71826	2.30361	2.58028	2.27663	3.12411	2.71448	2.26668	2.40475	2.80468
3319.43	2.39455	2.4017	1.49977	1.36541	3.44483	4.35961	1.56022	2.71809	2.30353	2.58028	2.27673	3.12415	2.71457	2.2669	2.40469	2.80466
3319.91	2.39445	2.40166	1.49972	1.36542	3.44491	4.35984	1.56008	2.71792	2.30346	2.58028	2.27683	3.12419	2.71466	2.26712	2.40463	2.80464
3320.39	2.39436	2.40162	1.49966	1.36543	3.44499	4.36006	1.55995	2.71775	2.30339	2.58028	2.27694	3.12423	2.71475	2.26734	2.40456	2.80463
3320.88	2.39427	2.40158	1.4996	1.36544	3.44506	4.36029	1.55981	2.71758	2.30331	2.58028	2.27705	3.12427	2.71484	2.26756	2.4045	2.80461
3321.36	2.39418	2.40154	1.49955	1.36545	3.44514	4.36051	1.55968	2.71742	2.30324	2.58028	2.27715	3.1243	2.71494	2.26778	2.40444	2.80459
3321.84	2.39408	2.40149	1.49949	1.36547	3.44522	4.36073	1.55955	2.71725	2.30317	2.58028	2.27726	3.12434	2.71503	2.268	2.40437	2.80458
3322.32	2.39399	2.40145	1.49943	1.36548	3.44529	4.36096	1.55941	2.71709	2.3031	2.58028	2.27736	3.12438	2.71512	2.26822	2.40431	2.80456
3322.8	2.3939	2.40141	1.49938	1.36549	3.44537	4.36117	1.55928	2.71693	2.30303	2.58028	2.27747	3.12441	2.71522	2.26845	2.40425	2.80454
3323.28	2.39381	2.40137	1.49932	1.3655	3.44544	4.36139	1.55915	2.71677	2.30296	2.58028	2.27758	3.12445	2.71531	2.26867	2.40419	2.80452
3323.77	2.39371	2.40133	1.49926	1.36551	3.44552	4.36161	1.55902	2.7166	2.30289	2.58027	2.27769	3.12448	2.71541	2.26889	2.40412	2.8045
3324.25	2.39362	2.40128	1.4992	1.36553	3.44559	4.36182	1.55889	2.71645	2.30282	2.58027	2.27779	3.12451	2.7155	2.26912	2.40406	2.80448
3324.73	2.39353	2.40124	1.49914	1.36554	3.44566	4.36204	1.55876	2.71629	2.30275	2.58027	2.2779	3.12455	2.7156	2.26934	2.404	2.80446
3325.21	2.39344	2.4012	1.49908	1.36555	3.44573	4.36225	1.55864	2.71613	2.30268	2.58026	2.27801	3.12458	2.71569	2.26957	2.40394	2.80443
3325.7	2.39335	2.40115	1.49903	1.36556	3.4458	4.36246	1.55851	2.71598	2.30261	2.58026	2.27812	3.12461	2.71579	2.26979	2.40387	2.80441
3326.18	2.39326	2.40111	1.49897	1.36557	3.44587	4.36267	1.55839	2.71582	2.30255	2.58025	2.27823	3.12464	2.71589	2.27002	2.40381	2.80439
3326.66	2.39317	2.40107	1.49891	1.36558	3.44594	4.36287	1.55826	2.71567	2.30248	2.58024	2.27834	3.12467	2.71598	2.27024	2.40375	2.80437
3327.14	2.39308	2.40102	1.49885	1.36559	3.44601	4.36308	1.55814	2.71552	2.30241	2.58024	2.27845	3.1247	2.71608	2.27047	2.40369	2.80434
3327.62	2.39299	2.40097	1.49879	1.3656	3.44608	4.36328	1.55801	2.71537	2.30235	2.58023	2.27856	3.12472	2.71618	2.27069	2.40363	2.80432
3328.11	2.3929	2.40093	1.49873	1.36561	3.44615	4.36349	1.55789	2.71522	2.30229	2.58022	2.27867	3.12475	2.71628	2.27092	2.40356	2.80429
3328.59	2.39281	2.40088	1.49866	1.36562	3.44622	4.36369	1.55777	2.71507	2.30222	2.58022	2.27878	3.12478	2.71638	2.27115	2.4035	2.80427
3329.07	2.39273	2.40084	1.4986	1.36563	3.44628	4.36389	1.55765	2.71492	2.30216	2.58021	2.27889	3.1248	2.71647	2.27137	2.40344	2.80424
3329.55	2.39264	2.40079	1.49854	1.36564	3.44635	4.36409	1.55753	2.71478	2.30209	2.5802	2.279	3.12483	2.71657	2.2716	2.40338	2.80422
3330.03	2.39255	2.40074	1.49848	1.36565	3.44641	4.36428	1.55741	2.71463	2.30203	2.58019	2.27911	3.12485	2.71667	2.27183	2.40332	2.80419
3330.52	2.39246	2.40069	1.49842	1.36566	3.44648	4.36448	1.55729	2.71449	2.30197	2.58018	2.27922	3.12487	2.71677	2.27206	2.40326	2.80416
3331	2.39238	2.40064	1.49836	1.36567	3.44654	4.36467	1.55718	2.71435	2.30191	2.58017	2.27933	3.12489	2.71687	2.27228	2.4032	2.80413
3331.48	2.39229	2.4006	1.4983	1.36568	3.44661	4.36486	1.55706	2.7142	2.30185	2.58016	2.27945	3.12491	2.71697	2.27251	2.40314	2.80411
3331.96	2.3922	2.40055	1.49823	1.36569	3.44667	4.36506	1.55695	2.71406	2.30179	2.58015	2.27956	3.12494	2.71707	2.27274	2.40307	2.80408
3332.45	2.39212	2.4005	1.49817	1.3657	3.44673	4.36524	1.55683	2.71393	2.30173	2.58014	2.27967	3.12496	2.71717	2.27297	2.40301	2.80405
3332.93	2.39203	2.40045	1.49811	1.36571	3.44679	4.36543	1.55672	2.71379	2.30167	2.58012	2.27978	3.12497	2.71727	2.2732	2.40295	2.80402
3333.41	2.39195	2.4004	1.49805	1.36571	3.44685	4.36562	1.55661	2.71365	2.30161	2.58011	2.2799	3.12499	2.71737	2.27342	2.40289	2.80399
3333.89	2.39186	2.40035	1.49798	1.36572	3.44691	4.36581	1.55649	2.71352	2.30155	2.5801	2.28001	3.12501	2.71747	2.27365	2.40283	2.80396
3334.37	2.39178	2.40029	1.49792	1.36573	3.44697	4.36599	1.55638	2.71338	2.3015	2.58008	2.28012	3.12503	2.71757	2.27388	2.40277	2.80393
3334.86	2.39169	2.40024	1.49786	1.36574	3.44703	4.36617	1.55627	2.71325	2.30144	2.58007	2.28024	3.12504	2.71767	2.27411	2.40271	2.80389
3335.34	2.39161	2.40019	1.49779	1.36575	3.44709	4.36635	1.55617	2.71312	2.30138	2.58006	2.28035	3.12506	2.71777	2.27434	2.40265	2.80386
3335.82	2.39152	2.40014	1.49773	1.36575	3.44715	4.36653	1.55606	2.71299	2.30133	2.58004	2.28047	3.12507	2.71788	2.27457	2.40259	2.80383
3336.3	2.39144	2.40008	1.49766	1.36576	3.44721	4.36671	1.55595	2.71286	2.30127	2.58002	2.28058	3.12508	2.71798	2.2748	2.40253	2.80379
3336.78	2.39136	2.40003	1.4976	1.36577	3.44727	4.36689	1.55584	2.71273	2.30122	2.58001	2.28069	3.1251	2.71808	2.27502	2.40248	2.80376
3337.27	2.39128	2.39998	1.49754	1.36578	3.44733	4.36707	1.55574	2.7126	2.30116	2.57999	2.28081	3.12511	2.71818	2.27525	2.40242	2.80373
3337.75	2.39119	2.39992	1.49747	1.36578	3.44738	4.36724	1.55564	2.71247	2.30111	2.57998	2.28092	3.12512	2.71828	2.27548	2.40236	2.80369
3338.23	2.39111	2.39987	1.49741	1.36579	3.44744	4.36742	1.55553	2.71235	2.30106	2.57996	2.28104	3.12513	2.71838	2.27571	2.4023	2.80366
3338.71	2.39103	2.39981	1.49734	1.3658	3.4475	4.36759	1.55543	2.71222	2.301	2.57994	2.28115	3.12514	2.71848	2.27594	2.40224	2.80362
3339.2	2.39095	2.39975	1.49728	1.3658	3.44755	4.36776	1.55533	2.7121	2.30095	2.57992	2.28127	3.12515	2.71858	2.27617	2.40218	2.80358
3339.68	2.39087	2.3997	1.49721	1.36581	3.44761	4.36793	1.55523	2.71198	2.3009	2.5799	2.28138	3.12515	2.71868	2.27639	2.40213	2.80355
3340.16	2.39079	2.39964	1.49715	1.36581	3.44766	4.3681	1.55513	2.71186	2.30085	2.57989	2.2815	3.12516	2.71878	2.27662	2.40207	2.80351
3340.64	2.39071	2.39958	1.49708	1.36582	3.44772	4.36826	1.55503	2.71174	2.3008	2.57987	2.28161	3.12517	2.71888	2.27685	2.40201	2.80347
3341.12	2.39063	2.39952	1.49702	1.36582	3.44777	4.36843	1.55493	2.71162	2.30075	2.57985	2.28173	3.12517	2.71898	2.27708	2.40195	2.80343
3341.61	2.39055	2.39947	1.49695	1.36583	3.44782	4.36859	1.55484	2.7115	2.3007	2.57983	2.28184	3.12518	2.71908	2.2773	2.4019	2.80339
3342.09	2.39047	2.39941	1.49689	1.36583	3.44788	4.36876	1.55474	2.71139	2.30065	2.5798	2.28196	3.12518	2.71919	2.27753	2.40184	2.80335
3342.57	2.39039	2.39935	1.49682	1.36584	3.44793	4.36892	1.55465	2.71127	2.3006	2.57978	2.28207	3.12518	2.71929	2.27776	2.40178	2.80332
3343.05	2.39032	2.39929	1.49676	1.36584	3.44798	4.36908	1.55455	2.71116	2.30055	2.57976	2.28219	3.12519	2.71939	2.27799	2.40173	2.80328
3343.53	2.39024	2.39923	1.49669	1.36585	3.44803	4.36924	1.55446	2.71104	2.30051	2.57974	2.28231	3.12519	2.71949	2.27821	2.40167	2.80323
3344.02	2.39016	2.39917	1.49663	1.36585	3.44809	4.3694	1.55437	2.71093	2.30046	2.57972	2.28242	3.12519	2.71959	2.27844	2.40161	2.80319
3344.5	2.39009	2.3991	1.49656	1.36586	3.44814	4.36956	1.55428	2.71082	2.30041	2.57969	2.28254	3.12519	2.71968	2.27866	2.40156	2.80315
3344.98	2.39001	2.39904	1.49649	1.36586	3.44819	4.36971	1.55419	2.71071	2.30037	2.57967	2.28265	3.12519	2.71978	2.27889	2.4015	2.80311
3345.46	2.38993	2.39898	1.49643	1.36586	3.44824	4.36987	1.5541	2.7106	2.30032	2.57965	2.28277	3.12519	2.71988	2.27912	2.40145	2.80307
3345.95	2.38986	2.39892	1.49636	1.36587	3.44829	4.37002	1.55401	2.71049	2.30028	2.57962	2.28288	3.12518	2.71998	2.27934	2.40139	2.80302
3346.43	2.38978	2.39885	1.4963	1.36587	3.44834	4.37017	1.55392	2.71038	2.30023	2.5796	2.283	3.12518	2.72008	2.27957	2.40134	2.80298
3346.91	2.38971	2.39879	1.49623	1.36587	3.44839	4.37033	1.55384	2.71028	2.30019	2.57957	2.28312	3.12518	2.72018	2.27979	2.40128	2.80294
3347.39	2.38964	2.39872	1.49617	1.36587	3.44844	4.37048	1.55375	2.71017	2.30015	2.57955	2.28323	3.12517	2.72028	2.28002	2.40123	2.80289
3347.87	2.38956	2.39866	1.4961	1.36588	3.44849	4.37063	1.55367	2.71007	2.3001	2.57952	2.28335	3.12517	2.72038	2.28024	2.40118	2.80285
3348.36	2.38949	2.39859	1.49603	1.36588	3.44854	4.37077	1.55358	2.70996	2.30006	2.5795	2.28346	3.12516	2.72047	2.28046	2.40112	2.8028
3348.84	2.38942	2.39853	1.49597	1.36588	3.44859	4.37092	1.5535	2.70986	2.30002	2.57947	2.28358	3.12515	2.72057	2.28069	2.40107	2.80276
3349.32	2.38935	2.39846	1.4959	1.36588	3.44864	4.37107	1.55342	2.70976	2.29998	2.57944	2.2837	3.12515	2.72067	2.28091	2.40102	2.80271
3349.8	2.38927	2.39839	1.49584	1.36588	3.44869	4.37121	1.55334	2.70966	2.29994	2.57942	2.28381	3.12514	2.72076	2.28113	2.40096	2.80267
3350.28	2.3892	2.39833	1.49577	1.36588	3.44874	4.37136	1.55326	2.70956	2.2999	2.57939	2.28393	3.12513	2.72086	2.28135	2.40091	2.80262
3350.77	2.38913	2.39826	1.49571	1.36589	3.44878	4.3715	1.55318	2.70946	2.29986	2.57936	2.28404	3.12512	2.72096	2.28158	2.40086	2.80257
3351.25	2.38906	2.39819	1.49564	1.36589	3.44883	4.37164	1.5531	2.70937	2.29982	2.57933	2.28416	3.12511	2.72105	2.2818	2.40081	2.80252
3351.73	2.38899	2.39812	1.49557	1.36589	3.44888	4.37178	1.55302	2.70927	2.29978	2.5793	2.28428	3.1251	2.72115	2.28202	2.40076	2.80248
3352.21	2.38892	2.39805	1.49551	1.36589	3.44893	4.37192	1.55294	2.70917	2.29974	2.57928	2.28439	3.12508	2.72124	2.28224	2.4007	2.80243
3352.7	2.38886	2.39798	1.49544	1.36589	3.44898	4.37206	1.55287	2.70908	2.29971	2.57925	2.28451	3.12507	2.72134	2.28246	2.40065	2.80238
3353.18	2.38879	2.39791	1.49538	1.36589	3.44902	4.3722	1.55279	2.70898	2.29967	2.57922	2.28462	3.12506	2.72143	2.28268	2.4006	2.80233
3353.66	2.38872	2.39784	1.49531	1.36589	3.44907	4.37234	1.55272	2.70889	2.29963	2.57919	2.28474	3.12504	2.72152	2.28289	2.40055	2.80228
3354.14	2.38865	2.39776	1.49525	1.36588	3.44912	4.37247	1.55264	2.7088	2.29959	2.57916	2.28485	3.12503	2.72162	2.28311	2.4005	2.80223
3354.62	2.38859	2.39769	1.49518	1.36588	3.44917	4.37261	1.55257	2.70871	2.29956	2.57913	2.28497	3.12501	2.72171	2.28333	2.40045	2.80218
3355.11	2.38852	2.39762	1.49512	1.36588	3.44921	4.37274	1.5525	2.70862	2.29952	2.57909	2.28509	3.12499	2.7218	2.28355	2.4004	2.80213
3355.59	2.38846	2.39754	1.49505	1.36588	3.44926	4.37288	1.55243	2.70853	2.29949	2.57906	2.2852	3.12498	2.72189	2.28376	2.40036	2.80208
3356.07	2.38839	2.39747	1.49499	1.36588	3.44931	4.37301	1.55236	2.70844	2.29945	2.57903	2.28532	3.12496	2.72199	2.28398	2.40031	2.80203
3356.55	2.38833	2.3974	1.49492	1.36588	3.44935	4.37314	1.55229	2.70835	2.29942	2.579	2.28543	3.12494	2.72208	2.28419	2.40026	2.80198
3357.03	2.38826	2.39732	1.49486	1.36587	3.4494	4.37327	1.55222	2.70827	2.29939	2.57897	2.28555	3.12492	2.72217	2.28441	2.40021	2.80193
3357.52	2.3882	2.39724	1.49479	1.36587	3.44945	4.3734	1.55215	2.70818	2.29935	2.57893	2.28566	3.1249	2.72226	2.28462	2.40016	2.80188
3358	2.38813	2.39717	1.49473	1.36587	3.4495	4.37353	1.55209	2.70809	2.29932	2.5789	2.28578	3.12488	2.72235	2.28484	2.40012	2.80182
3358.48	2.38807	2.39709	1.49466	1.36587	3.44954	4.37366	1.55202	2.70801	2.29929	2.57887	2.28589	3.12486	2.72244	2.28505	2.40007	2.80177
3358.96	2.38801	2.39701	1.4946	1.36586	3.44959	4.37379	1.55195	2.70793	2.29926	2.57883	2.28601	3.12484	2.72252	2.28526	2.40002	2.80172
3359.44	2.38795	2.39693	1.49454	1.36586	3.44964	4.37392	1.55189	2.70784	2.29923	2.5788	2.28612	3.12481	2.72261	2.28547	2.39998	2.80166
3359.93	2.38789	2.39686	1.49447	1.36585	3.44968	4.37404	1.55182	2.70776	2.2992	2.57877	2.28624	3.12479	2.7227	2.28568	2.39993	2.80161
3360.41	2.38783	2.39678	1.49441	1.36585	3.44973	4.37417	1.55176	2.70768	2.29917	2.57873	2.28635	3.12476	2.72279	2.28589	2.39989	2.80156
3360.89	2.38777	2.3967	1.49435	1.36585	3.44978	4.37429	1.5517	2.7076	2.29914	2.5787	2.28646	3.12474	2.72287	2.2861	2.39984	2.8015
3361.37	2.38771	2.39662	1.49428	1.36584	3.44982	4.37441	1.55164	2.70752	2.29911	2.57866	2.28658	3.12471	2.72296	2.28631	2.3998	2.80145
3361.86	2.38765	2.39654	1.49422	1.36584	3.44987	4.37454	1.55158	2.70744	2.29908	2.57863	2.28669	3.12469	2.72304	2.28652	2.39975	2.8014
3362.34	2.38759	2.39645	1.49416	1.36583	3.44992	4.37466	1.55151	2.70737	2.29905	2.57859	2.28681	3.12466	2.72313	2.28673	2.39971	2.80134
3362.82	2.38753	2.39637	1.49409	1.36582	3.44996	4.37478	1.55145	2.70729	2.29902	2.57856	2.28692	3.12463	2.72321	2.28693	2.39967	2.80129
3363.3	2.38748	2.39629	1.49403	1.36582	3.45001	4.3749	1.5514	2.70721	2.29899	2.57852	2.28703	3.1246	2.72329	2.28714	2.39962	2.80123
3363.78	2.38742	2.39621	1.49397	1.36581	3.45006	4.37502	1.55134	2.70714	2.29897	2.57848	2.28715	3.12457	2.72338	2.28734	2.39958	2.80118
3364.27	2.38737	2.39612	1.49391	1.36581	3.45011	4.37514	1.55128	2.70706	2.29894	2.57845	2.28726	3.12455	2.72346	2.28755	2.39954	2.80112
3364.75	2.38731	2.39604	1.49384	1.3658	3.45015	4.37526	1.55122	2.70699	2.29891	2.57841	2.28737	3.12451	2.72354	2.28775	2.3995	2.80106
3365.23	2.38725	2.39595	1.49378	1.36579	3.4502	4.37538	1.55117	2.70691	2.29889	2.57837	2.28748	3.12448	2.72362	2.28796	2.39946	2.80101
3365.71	2.3872	2.39587	1.49372	1.36579	3.45025	4.3755	1.55111	2.70684	2.29886	2.57833	2.2876	3.12445	2.7237	2.28816	2.39941	2.80095
3366.19	2.38715	2.39578	1.49366	1.36578	3.4503	4.37561	1.55105	2.70677	2.29884	2.5783	2.28771	3.12442	2.72378	2.28836	2.39937	2.8009
3366.68	2.38709	2.3957	1.4936	1.36577	3.45035	4.37573	1.551	2.7067	2.29881	2.57826	2.28782	3.12439	2.72386	2.28856	2.39933	2.80084
3367.16	2.38704	2.39561	1.49354	1.36576	3.45039	4.37585	1.55095	2.70663	2.29879	2.57822	2.28793	3.12435	2.72393	2.28876	2.39929	2.80078
3367.64	2.38699	2.39552	1.49348	1.36575	3.45044	4.37596	1.55089	2.70656	2.29876	2.57818	2.28805	3.12432	2.72401	2.28896	2.39926	2.80073
3368.12	2.38694	2.39543	1.49342	1.36574	3.45049	4.37608	1.55084	2.70649	2.29874	2.57814	2.28816	3.12428	2.72409	2.28915	2.39922	2.80067
3368.61	2.38689	2.39534	1.49336	1.36574	3.45054	4.37619	1.55079	2.70642	2.29872	2.5781	2.28827	3.12425	2.72416	2.28935	2.39918	2.80061
3369.09	2.38684	2.39525	1.4933	1.36573	3.45059	4.37631	1.55074	2.70635	2.29869	2.57807	2.28838	3.12421	2.72424	2.28955	2.39914	2.80056
3369.57	2.38679	2.39516	1.49324	1.36572	3.45064	4.37642	1.55068	2.70628	2.29867	2.57803	2.28849	3.12418	2.72431	2.28974	2.3991	2.8005
3370.05	2.38674	2.39507	1.49318	1.36571	3.45069	4.37653	1.55063	2.70622	2.29865	2.57799	2.2886	3.12414	2.72439	2.28994	2.39907	2.80044
3370.53	2.38669	2.39498	1.49312	1.3657	3.45074	4.37664	1.55058	2.70615	2.29863	2.57795	2.28871	3.1241	2.72446	2.29013	2.39903	2.80038
3371.01	2.38664	2.39489	1.49306	1.36569	3.45079	4.37676	1.55053	2.70609	2.29861	2.57791	2.28882	3.12406	2.72453	2.29032	2.399	2.80033
3371.5	2.38659	2.3948	1.49301	1.36568	3.45084	4.37687	1.55049	2.70602	2.29859	2.57787	2.28893	3.12403	2.7246	2.29052	2.39896	2.80027
3371.98	2.38655	2.39471	1.49295	1.36567	3.45089	4.37698	1.55044	2.70596	2.29857	2.57783	2.28904	3.12399	2.72467	2.29071	2.39893	2.80021
3372.46	2.3865	2.39461	1.49289	1.36565	3.45094	4.37709	1.55039	2.70589	2.29855	2.57779	2.28915	3.12395	2.72474	2.2909	2.39889	2.80015
3372.94	2.38646	2.39452	1.49283	1.36564	3.45099	4.3772	1.55034	2.70583	2.29853	2.57775	2.28926	3.12391	2.72481	2.29108	2.39886	2.8001
3373.43	2.38641	2.39443	1.49278	1.36563	3.45104	4.37731	1.55029	2.70577	2.29851	2.57771	2.28937	3.12386	2.72488	2.29127	2.39882	2.80004
3373.91	2.38637	2.39433	1.49272	1.36562	3.45109	4.37742	1.55025	2.70571	2.29849	2.57767	2.28948	3.12382	2.72495	2.29146	2.39879	2.79998
3374.39	2.38632	2.39424	1.49266	1.36561	3.45115	4.37753	1.5502	2.70564	2.29847	2.57762	2.28959	3.12378	2.72501	2.29165	2.39876	2.79992
3374.87	2.38628	2.39414	1.49261	1.3656	3.4512	4.37764	1.55016	2.70558	2.29846	2.57758	2.2897	3.12374	2.72508	2.29183	2.39873	2.79986
3375.35	2.38624	2.39404	1.49255	1.36558	3.45125	4.37775	1.55011	2.70552	2.29844	2.57754	2.2898	3.12369	2.72514	2.29202	2.39869	2.79981
3375.84	2.3862	2.39395	1.4925	1.36557	3.45131	4.37785	1.55007	2.70546	2.29842	2.5775	2.28991	3.12365	2.72521	2.2922	2.39866	2.79975
3376.32	2.38616	2.39385	1.49244	1.36556	3.45136	4.37796	1.55002	2.7054	2.2984	2.57746	2.29002	3.12361	2.72527	2.29238	2.39863	2.79969
3376.8	2.38612	2.39375	1.49239	1.36554	3.45141	4.37807	1.54998	2.70534	2.29839	2.57742	2.29013	3.12356	2.72533	2.29256	2.3986	2.79963
3377.28	2.38608	2.39365	1.49234	1.36553	3.45147	4.37818	1.54993	2.70529	2.29837	2.57738	2.29024	3.12352	2.72539	2.29274	2.39857	2.79958
3377.76	2.38604	2.39355	1.49228	1.36551	3.45152	4.37828	1.54989	2.70523	2.29836	2.57733	2.29034	3.12347	2.72545	2.29292	2.39854	2.79952
3378.25	2.386	2.39346	1.49223	1.3655	3.45158	4.37839	1.54985	2.70517	2.29834	2.57729	2.29045	3.12343	2.72551	2.2931	2.39852	2.79946
3378.73	2.38596	2.39336	1.49218	1.36549	3.45163	4.3785	1.54981	2.70511	2.29833	2.57725	2.29056	3.12338	2.72557	2.29328	2.39849	2.7994
3379.21	2.38592	2.39325	1.49213	1.36547	3.45169	4.3786	1.54976	2.70506	2.29831	2.57721	2.29066	3.12333	2.72563	2.29345	2.39846	2.79935
3379.69	2.38588	2.39315	1.49207	1.36545	3.45174	4.37871	1.54972	2.705	2.2983	2.57716	2.29077	3.12328	2.72569	2.29363	2.39843	2.79929
3380.18	2.38585	2.39305	1.49202	1.36544	3.4518	4.37882	1.54968	2.70495	2.29828	2.57712	2.29087	3.12324	2.72574	2.2938	2.39841	2.79923
3380.66	2.38581	2.39295	1.49197	1.36542	3.45186	4.37892	1.54964	2.70489	2.29827	2.57708	2.29098	3.12319	2.7258	2.29398	2.39838	2.79918
3381.14	2.38578	2.39285	1.49192	1.36541	3.45191	4.37903	1.5496	2.70484	2.29826	2.57704	2.29108	3.12314	2.72585	2.29415	2.39836	2.79912
3381.62	2.38574	2.39274	1.49187	1.36539	3.45197	4.37914	1.54956	2.70478	2.29824	2.57699	2.29119	3.12309	2.72591	2.29432	2.39833	2.79906
3382.1	2.38571	2.39264	1.49182	1.36537	3.45203	4.37924	1.54952	2.70473	2.29823	2.57695	2.29129	3.12304	2.72596	2.29449	2.39831	2.79901
3382.59	2.38568	2.39254	1.49177	1.36536	3.45209	4.37935	1.54948	2.70468	2.29822	2.57691	2.2914	3.12299	2.72601	2.29466	2.39829	2.79895
3383.07	2.38564	2.39243	1.49172	1.36534	3.45215	4.37945	1.54944	2.70462	2.29821	2.57687	2.2915	3.12294	2.72606	2.29483	2.39826	2.79889
3383.55	2.38561	2.39233	1.49168	1.36532	3.45221	4.37956	1.5494	2.70457	2.2982	2.57682	2.2916	3.12289	2.72611	2.29499	2.39824	2.79884
3384.03	2.38558	2.39222	1.49163	1.36531	3.45227	4.37966	1.54936	2.70452	2.29819	2.57678	2.29171	3.12284	2.72616	2.29516	2.39822	2.79878
3384.51	2.38555	2.39211	1.49158	1.36529	3.45233	4.37977	1.54932	2.70447	2.29818	2.57674	2.29181	3.12278	2.72621	2.29532	2.3982	2.79873
3385	2.38552	2.39201	1.49154	1.36527	3.45239	4.37988	1.54928	2.70442	2.29817	2.57669	2.29191	3.12273	2.72626	2.29549	2.39818	2.79867
3385.48	2.38549	2.3919	1.49149	1.36525	3.45245	4.37998	1.54925	2.70436	2.29816	2.57665	2.29202	3.12268	2.72631	2.29565	2.39816	2.79862
3385.96	2.38546	2.39179	1.49144	1.36523	3.45252	4.38009	1.54921	2.70431	2.29815	2.57661	2.29212	3.12263	2.72635	2.29581	2.39814	2.79856
3386.44	2.38544	2.39169	1.4914	1.36521	3.45258	4.38019	1.54917	2.70426	2.29814	2.57656	2.29222	3.12257	2.7264	2.29597	2.39812	2.79851
3386.93	2.38541	2.39158	1.49135	1.36519	3.45264	4.3803	1.54913	2.70421	2.29813	2.57652	2.29232	3.12252	2.72644	2.29613	2.3981	2.79845
3387.41	2.38538	2.39147	1.49131	1.36517	3.45271	4.3804	1.5491	2.70416	2.29812	2.57648	2.29242	3.12247	2.72648	2.29629	2.39808	2.7984
3387.89	2.38536	2.39136	1.49127	1.36515	3.45277	4.38051	1.54906	2.70411	2.29811	2.57643	2.29253	3.12241	2.72653	2.29645	2.39807	2.79834
3388.37	2.38533	2.39125	1.49122	1.36513	3.45284	4.38062	1.54902	2.70406	2.2981	2.57639	2.29263	3.12236	2.72657	2.2966	2.39805	2.79829
3388.85	2.38531	2.39114	1.49118	1.36511	3.4529	4.38072	1.54899	2.70402	2.2981	2.57635	2.29273	3.1223	2.72661	2.29676	2.39804	2.79824
3389.34	2.38528	2.39103	1.49114	1.36509	3.45297	4.38083	1.54895	2.70397	2.29809	2.5763	2.29283	3.12225	2.72665	2.29691	2.39802	2.79818
3389.82	2.38526	2.39092	1.4911	1.36507	3.45304	4.38094	1.54891	2.70392	2.29808	2.57626	2.29293	3.12219	2.72668	2.29707	2.39801	2.79813
3390.3	2.38524	2.3908	1.49106	1.36505	3.4531	4.38104	1.54888	2.70387	2.29807	2.57622	2.29303	3.12214	2.72672	2.29722	2.39799	2.79808
3390.78	2.38522	2.39069	1.49102	1.36503	3.45317	4.38115	1.54884	2.70382	2.29807	2.57617	2.29313	3.12208	2.72676	2.29737	2.39798	2.79803
3391.26	2.38519	2.39058	1.49098	1.36501	3.45324	4.38126	1.54881	2.70378	2.29806	2.57613	2.29322	3.12202	2.72679	2.29752	2.39797	2.79798
3391.75	2.38517	2.39047	1.49094	1.36499	3.45331	4.38136	1.54877	2.70373	2.29806	2.57609	2.29332	3.12197	2.72683	2.29767	2.39796	2.79793
3392.23	2.38515	2.39035	1.4909	1.36497	3.45338	4.38147	1.54874	2.70368	2.29805	2.57604	2.29342	3.12191	2.72686	2.29781	2.39794	2.79788
3392.71	2.38514	2.39024	1.49086	1.36494	3.45345	4.38158	1.5487	2.70363	2.29805	2.576	2.29352	3.12185	2.7269	2.29796	2.39793	2.79783
3393.19	2.38512	2.39012	1.49082	1.36492	3.45352	4.38169	1.54867	2.70359	2.29804	2.57596	2.29362	3.1218	2.72693	2.2981	2.39792	2.79778
3393.68	2.3851	2.39001	1.49079	1.3649	3.4536	4.3818	1.54863	2.70354	2.29804	2.57592	2.29372	3.12174	2.72696	2.29825	2.39791	2.79773
3394.16	2.38508	2.38989	1.49075	1.36488	3.45367	4.3819	1.5486	2.70349	2.29803	2.57587	2.29381	3.12168	2.72699	2.29839	2.39791	2.79768
3394.64	2.38507	2.38978	1.49072	1.36485	3.45374	4.38201	1.54856	2.70345	2.29803	2.57583	2.29391	3.12162	2.72702	2.29853	2.3979	2.79763
3395.12	2.38505	2.38966	1.49068	1.36483	3.45382	4.38212	1.54853	2.7034	2.29803	2.57579	2.29401	3.12156	2.72705	2.29867	2.39789	2.79758
3395.6	2.38503	2.38954	1.49065	1.36481	3.45389	4.38223	1.54849	2.70336	2.29802	2.57574	2.2941	3.12151	2.72707	2.29881	2.39788	2.79754
3396.09	2.38502	2.38943	1.49061	1.36478	3.45397	4.38234	1.54846	2.70331	2.29802	2.5757	2.2942	3.12145	2.7271	2.29895	2.39788	2.79749
3396.57	2.38501	2.38931	1.49058	1.36476	3.45404	4.38245	1.54842	2.70327	2.29802	2.57566	2.29429	3.12139	2.72713	2.29909	2.39787	2.79744
3397.05	2.38499	2.38919	1.49055	1.36473	3.45412	4.38256	1.54839	2.70322	2.29801	2.57562	2.29439	3.12133	2.72715	2.29922	2.39787	2.7974
3397.53	2.38498	2.38907	1.49051	1.36471	3.4542	4.38267	1.54836	2.70318	2.29801	2.57557	2.29449	3.12127	2.72717	2.29936	2.39787	2.79735
3398.01	2.38497	2.38896	1.49048	1.36469	3.45428	4.38278	1.54832	2.70313	2.29801	2.57553	2.29458	3.12121	2.7272	2.29949	2.39786	2.79731
3398.5	2.38496	2.38884	1.49045	1.36466	3.45436	4.3829	1.54829	2.70309	2.29801	2.57549	2.29467	3.12115	2.72722	2.29962	2.39786	2.79726
3398.98	2.38495	2.38872	1.49042	1.36464	3.45444	4.38301	1.54825	2.70304	2.29801	2.57545	2.29477	3.12109	2.72724	2.29976	2.39786	2.79722
3399.46	2.38494	2.3886	1.49039	1.36461	3.45452	4.38312	1.54822	2.703	2.29801	2.5754	2.29486	3.12103	2.72726	2.29989	2.39786	2.79718
3399.94	2.38493	2.38848	1.49037	1.36459	3.4546	4.38323	1.54819	2.70295	2.29801	2.57536	2.29496	3.12097	2.72728	2.30002	2.39786	2.79714
3400.43	2.38492	2.38836	1.49034	1.36456	3.45468	4.38335	1.54815	2.70291	2.29801	2.57532	2.29505	3.12091	2.7273	2.30014	2.39786	2.79709
3400.91	2.38491	2.38824	1.49031	1.36453	3.45477	4.38346	1.54812	2.70286	2.29801	2.57528	2.29514	3.12085	2.72731	2.30027	2.39786	2.79705
3401.39	2.38491	2.38812	1.49028	1.36451	3.45485	4.38358	1.54809	2.70282	2.29801	2.57524	2.29524	3.12079	2.72733	2.3004	2.39786	2.79701
3401.87	2.3849	2.38799	1.49026	1.36448	3.45493	4.38369	1.54805	2.70278	2.29801	2.5752	2.29533	3.12073	2.72735	2.30052	2.39786	2.79697
3402.35	2.38489	2.38787	1.49023	1.36446	3.45502	4.38381	1.54802	2.70273	2.29801	2.57515	2.29542	3.12067	2.72736	2.30065	2.39787	2.79694
3402.84	2.38489	2.38775	1.49021	1.36443	3.45511	4.38392	1.54799	2.70269	2.29801	2.57511	2.29551	3.12061	2.72738	2.30077	2.39787	2.7969
3403.32	2.38489	2.38763	1.49018	1.3644	3.45519	4.38404	1.54795	2.70264	2.29801	2.57507	2.29561	3.12055	2.72739	2.30089	2.39788	2.79686
3403.8	2.38488	2.3875	1.49016	1.36438	3.45528	4.38416	1.54792	2.7026	2.29801	2.57503	2.2957	3.12049	2.7274	2.30101	2.39788	2.79682
3404.28	2.38488	2.38738	1.49014	1.36435	3.45537	4.38428	1.54789	2.70256	2.29802	2.57499	2.29579	3.12043	2.72741	2.30113	2.39789	2.79679
3404.76	2.38488	2.38726	1.49012	1.36432	3.45546	4.3844	1.54785	2.70251	2.29802	2.57495	2.29588	3.12037	2.72742	2.30125	2.39789	2.79675
3405.25	2.38488	2.38713	1.4901	1.36429	3.45555	4.38451	1.54782	2.70247	2.29802	2.57491	2.29597	3.12031	2.72743	2.30136	2.3979	2.79672
3405.73	2.38488	2.38701	1.49008	1.36427	3.45564	4.38463	1.54779	2.70242	2.29802	2.57487	2.29606	3.12025	2.72744	2.30148	2.39791	2.79668
3406.21	2.38488	2.38689	1.49006	1.36424	3.45573	4.38475	1.54775	2.70238	2.29803	2.57483	2.29615	3.12019	2.72745	2.30159	2.39792	2.79665
3406.69	2.38488	2.38676	1.49004	1.36421	3.45583	4.38488	1.54772	2.70234	2.29803	2.57479	2.29624	3.12013	2.72745	2.30171	2.39793	2.79662
3407.18	2.38488	2.38664	1.49002	1.36418	3.45592	4.385	1.54768	2.70229	2.29803	2.57475	2.29633	3.12007	2.72746	2.30182	2.39794	2.79659
3407.66	2.38488	2.38651	1.49	1.36416	3.45602	4.38512	1.54765	2.70225	2.29804	2.57471	2.29642	3.12001	2.72747	2.30193	2.39795	2.79656
3408.14	2.38488	2.38639	1.48998	1.36413	3.45611	4.38524	1.54762	2.70221	2.29804	2.57467	2.29651	3.11995	2.72747	2.30204	2.39796	2.79653
3408.62	2.38489	2.38626	1.48997	1.3641	3.45621	4.38537	1.54758	2.70216	2.29805	2.57463	2.2966	3.11989	2.72747	2.30215	2.39798	2.7965
3409.1	2.38489	2.38613	1.48995	1.36407	3.4563	4.38549	1.54755	2.70212	2.29805	2.5746	2.29668	3.11983	2.72748	2.30226	2.39799	2.79647
3409.59	2.3849	2.38601	1.48994	1.36404	3.4564	4.38562	1.54752	2.70207	2.29806	2.57456	2.29677	3.11977	2.72748	2.30237	2.39801	2.79644
3410.07	2.3849	2.38588	1.48993	1.36401	3.4565	4.38574	1.54748	2.70203	2.29806	2.57452	2.29686	3.11971	2.72748	2.30247	2.39802	2.79642
3410.55	2.38491	2.38575	1.48991	1.36398	3.4566	4.38587	1.54745	2.70199	2.29807	2.57448	2.29695	3.11965	2.72748	2.30258	2.39804	2.79639
3411.03	2.38492	2.38563	1.4899	1.36396	3.4567	4.386	1.54742	2.70194	2.29807	2.57444	2.29704	3.11959	2.72748	2.30268	2.39805	2.79637
3411.51	2.38492	2.3855	1.48989	1.36393	3.4568	4.38613	1.54738	2.7019	2.29808	2.57441	2.29712	3.11953	2.72748	2.30278	2.39807	2.79634
3412	2.38493	2.38537	1.48988	1.3639	3.45691	4.38626	1.54735	2.70185	2.29809	2.57437	2.29721	3.11947	2.72748	2.30289	2.39809	2.79632
3412.48	2.38494	2.38524	1.48987	1.36387	3.45701	4.38639	1.54731	2.70181	2.29809	2.57433	2.2973	3.11942	2.72747	2.30299	2.39811	2.7963
3412.96	2.38495	2.38512	1.48986	1.36384	3.45711	4.38652	1.54728	2.70176	2.2981	2.5743	2.29738	3.11936	2.72747	2.30309	2.39813	2.79628
3413.44	2.38496	2.38499	1.48985	1.36381	3.45722	4.38665	1.54725	2.70172	2.29811	2.57426	2.29747	3.1193	2.72746	2.30318	2.39815	2.79626
3413.93	2.38497	2.38486	1.48984	1.36378	3.45732	4.38678	1.54721	2.70168	2.29812	2.57422	2.29756	3.11924	2.72746	2.30328	2.39817	2.79624
3414.41	2.38499	2.38473	1.48984	1.36375	3.45743	4.38692	1.54718	2.70163	2.29812	2.57419	2.29764	3.11918	2.72745	2.30338	2.3982	2.79622
3414.89	2.385	2.3846	1.48983	1.36372	3.45754	4.38705	1.54714	2.70159	2.29813	2.57415	2.29773	3.11912	2.72745	2.30347	2.39822	2.79621
3415.37	2.38501	2.38447	1.48982	1.36369	3.45765	4.38719	1.54711	2.70154	2.29814	2.57412	2.29781	3.11907	2.72744	2.30357	2.39824	2.79619
3415.85	2.38503	2.38435	1.48982	1.36366	3.45776	4.38732	1.54708	2.7015	2.29815	2.57408	2.2979	3.11901	2.72743	2.30366	2.39827	2.79618
3416.34	2.38504	2.38422	1.48982	1.36363	3.45787	4.38746	1.54704	2.70145	2.29816	2.57405	2.29798	3.11895	2.72742	2.30375	2.3983	2.79616
3416.82	2.38506	2.38409	1.48981	1.3636	3.45798	4.3876	1.54701	2.70141	2.29817	2.57401	2.29807	3.11889	2.72741	2.30384	2.39832	2.79615
3417.3	2.38507	2.38396	1.48981	1.36357	3.45809	4.38773	1.54697	2.70136	2.29818	2.57398	2.29815	3.11884	2.7274	2.30393	2.39835	2.79614
3417.78	2.38509	2.38383	1.48981	1.36354	3.45821	4.38787	1.54694	2.70131	2.29819	2.57394	2.29824	3.11878	2.72739	2.30402	2.39838	2.79613
3418.26	2.38511	2.3837	1.48981	1.36351	3.45832	4.38802	1.5469	2.70127	2.2982	2.57391	2.29832	3.11872	2.72738	2.30411	2.39841	2.79612
3418.75	2.38513	2.38357	1.48981	1.36348	3.45844	4.38816	1.54687	2.70122	2.29821	2.57388	2.2984	3.11867	2.72736	2.3042	2.39844	2.79611
3419.23	2.38515	2.38344	1.48981	1.36345	3.45855	4.3883	1.54683	2.70118	2.29822	2.57384	2.29849	3.11861	2.72735	2.30428	2.39847	2.7961
3419.71	2.38517	2.38331	1.48981	1.36342	3.45867	4.38844	1.5468	2.70113	2.29823	2.57381	2.29857	3.11856	2.72734	2.30437	2.3985	2.7961
3420.19	2.38519	2.38318	1.48982	1.36339	3.45879	4.38859	1.54676	2.70108	2.29824	2.57378	2.29865	3.1185	2.72732	2.30445	2.39853	2.79609
3420.67	2.38521	2.38305	1.48982	1.36336	3.45891	4.38873	1.54673	2.70104	2.29825	2.57375	2.29874	3.11845	2.72731	2.30454	2.39857	2.79609
3421.16	2.38523	2.38292	1.48982	1.36333	3.45903	4.38888	1.54669	2.70099	2.29826	2.57372	2.29882	3.11839	2.72729	2.30462	2.3986	2.79609
3421.64	2.38525	2.38279	1.48983	1.3633	3.45915	4.38903	1.54666	2.70094	2.29827	2.57369	2.2989	3.11834	2.72727	2.3047	2.39864	2.79609
3422.12	2.38528	2.38266	1.48984	1.36327	3.45927	4.38918	1.54662	2.7009	2.29829	2.57365	2.29899	3.11828	2.72726	2.30478	2.39867	2.79609
3422.6	2.3853	2.38252	1.48984	1.36324	3.45939	4.38933	1.54659	2.70085	2.2983	2.57362	2.29907	3.11823	2.72724	2.30486	2.39871	2.79609
3423.09	2.38533	2.38239	1.48985	1.36321	3.45952	4.38948	1.54655	2.7008	2.29831	2.57359	2.29915	3.11818	2.72722	2.30494	2.39875	2.79609
3423.57	2.38535	2.38226	1.48986	1.36318	3.45964	4.38963	1.54651	2.70075	2.29832	2.57356	2.29923	3.11812	2.7272	2.30501	2.39879	2.79609
3424.05	2.38538	2.38213	1.48987	1.36315	3.45977	4.38978	1.54648	2.70071	2.29834	2.57354	2.29931	3.11807	2.72718	2.30509	2.39883	2.7961
3424.53	2.38541	2.382	1.48988	1.36312	3.4599	4.38994	1.54644	2.70066	2.29835	2.57351	2.2994	3.11802	2.72716	2.30517	2.39887	2.7961
3425.01	2.38543	2.38187	1.48989	1.36309	3.46002	4.39009	1.54641	2.70061	2.29836	2.57348	2.29948	3.11797	2.72714	2.30524	2.39891	2.79611
3425.49	2.38546	2.38174	1.4899	1.36306	3.46015	4.39025	1.54637	2.70056	2.29838	2.57345	2.29956	3.11792	2.72712	2.30531	2.39895	2.79612
3425.98	2.38549	2.38161	1.48991	1.36303	3.46028	4.39041	1.54633	2.70051	2.29839	2.57342	2.29964	3.11787	2.7271	2.30539	2.399	2.79613
3426.46	2.38552	2.38148	1.48993	1.363	3.46041	4.39056	1.5463	2.70046	2.29841	2.57339	2.29972	3.11782	2.72708	2.30546	2.39904	2.79614
3426.94	2.38555	2.38135	1.48994	1.36297	3.46055	4.39072	1.54626	2.70041	2.29842	2.57337	2.2998	3.11777	2.72705	2.30553	2.39908	2.79615
3427.42	2.38558	2.38121	1.48996	1.36294	3.46068	4.39088	1.54622	2.70036	2.29844	2.57334	2.29988	3.11772	2.72703	2.3056	2.39913	2.79617
3427.91	2.38562	2.38108	1.48997	1.36291	3.46081	4.39105	1.54619	2.70031	2.29845	2.57331	2.29997	3.11767	2.727	2.30567	2.39918	2.79618
3428.39	2.38565	2.38095	1.48999	1.36288	3.46095	4.39121	1.54615	2.70026	2.29847	2.57329	2.30005	3.11762	2.72698	2.30574	2.39923	2.7962
3428.87	2.38568	2.38082	1.49001	1.36285	3.46108	4.39137	1.54611	2.70021	2.29848	2.57326	2.30013	3.11758	2.72695	2.3058	2.39927	2.79622
3429.35	2.38572	2.38069	1.49003	1.36282	3.46122	4.39154	1.54607	2.70016	2.2985	2.57324	2.30021	3.11753	2.72693	2.30587	2.39932	2.79624
3429.83	2.38575	2.38056	1.49005	1.36279	3.46136	4.3917	1.54604	2.70011	2.29852	2.57321	2.30029	3.11748	2.7269	2.30594	2.39937	2.79626
3430.32	2.38579	2.38043	1.49007	1.36276	3.46149	4.39187	1.546	2.70006	2.29853	2.57319	2.30037	3.11744	2.72688	2.306	2.39943	2.79628
3430.8	2.38582	2.3803	1.49009	1.36273	3.46163	4.39204	1.54596	2.70001	2.29855	2.57317	2.30045	3.11739	2.72685	2.30606	2.39948	2.7963
3431.28	2.38586	2.38017	1.49011	1.3627	3.46177	4.39221	1.54592	2.69996	2.29857	2.57314	2.30053	3.11735	2.72682	2.30613	2.39953	2.79633
3431.76	2.3859	2.38004	1.49013	1.36268	3.46192	4.39238	1.54588	2.69991	2.29859	2.57312	2.30061	3.1173	2.72679	2.30619	2.39959	2.79636
3432.24	2.38594	2.37991	1.49016	1.36265	3.46206	4.39255	1.54585	2.69985	2.2986	2.5731	2.30069	3.11726	2.72676	2.30625	2.39964	2.79638
3432.73	2.38598	2.37978	1.49018	1.36262	3.4622	4.39273	1.54581	2.6998	2.29862	2.57308	2.30077	3.11722	2.72674	2.30631	2.3997	2.79641
3433.21	2.38602	2.37965	1.49021	1.36259	3.46235	4.3929	1.54577	2.69975	2.29864	2.57306	2.30085	3.11718	2.72671	2.30637	2.39975	2.79644
3433.69	2.38606	2.37951	1.49023	1.36256	3.46249	4.39308	1.54573	2.6997	2.29866	2.57303	2.30093	3.11714	2.72668	2.30643	2.39981	2.79648
3434.17	2.3861	2.37938	1.49026	1.36253	3.46264	4.39326	1.54569	2.69964	2.29868	2.57301	2.30101	3.11709	2.72665	2.30649	2.39987	2.79651
3434.66	2.38614	2.37925	1.49029	1.3625	3.46279	4.39343	1.54565	2.69959	2.2987	2.57299	2.30109	3.11705	2.72662	2.30655	2.39993	2.79654
3435.14	2.38619	2.37912	1.49032	1.36248	3.46293	4.39361	1.54561	2.69954	2.29872	2.57297	2.30117	3.11701	2.72659	2.3066	2.39999	2.79658
3435.62	2.38623	2.37899	1.49035	1.36245	3.46308	4.39379	1.54557	2.69948	2.29874	2.57296	2.30125	3.11698	2.72656	2.30666	2.40005	2.79662
3436.1	2.38627	2.37886	1.49038	1.36242	3.46323	4.39398	1.54553	2.69943	2.29876	2.57294	2.30132	3.11694	2.72652	2.30671	2.40012	2.79666
3436.58	2.38632	2.37874	1.49041	1.36239	3.46338	4.39416	1.54549	2.69937	2.29878	2.57292	2.3014	3.1169	2.72649	2.30677	2.40018	2.7967
3437.07	2.38637	2.37861	1.49044	1.36237	3.46354	4.39434	1.54545	2.69932	2.2988	2.5729	2.30148	3.11686	2.72646	2.30682	2.40025	2.79674
3437.55	2.38641	2.37848	1.49048	1.36234	3.46369	4.39453	1.54541	2.69926	2.29882	2.57288	2.30156	3.11683	2.72643	2.30687	2.40031	2.79679
3438.03	2.38646	2.37835	1.49051	1.36231	3.46384	4.39472	1.54537	2.69921	2.29884	2.57287	2.30164	3.11679	2.7264	2.30692	2.40038	2.79683
3438.51	2.38651	2.37822	1.49055	1.36229	3.464	4.39491	1.54533	2.69915	2.29886	2.57285	2.30172	3.11676	2.72636	2.30698	2.40045	2.79688
3438.99	2.38656	2.37809	1.49058	1.36226	3.46416	4.3951	1.54529	2.69909	2.29888	2.57284	2.3018	3.11672	2.72633	2.30703	2.40051	2.79693
3439.48	2.38661	2.37796	1.49062	1.36223	3.46431	4.39529	1.54525	2.69904	2.29891	2.57282	2.30188	3.11669	2.7263	2.30708	2.40058	2.79698
3439.96	2.38666	2.37783	1.49066	1.36221	3.46447	4.39548	1.5452	2.69898	2.29893	2.57281	2.30196	3.11666	2.72626	2.30713	2.40065	2.79703
3440.44	2.38671	2.37771	1.4907	1.36218	3.46463	4.39567	1.54516	2.69892	2.29895	2.57279	2.30204	3.11663	2.72623	2.30717	2.40073	2.79709
3440.92	2.38676	2.37758	1.49074	1.36216	3.46479	4.39587	1.54512	2.69887	2.29898	2.57278	2.30212	3.1166	2.72619	2.30722	2.4008	2.79714
3441.41	2.38681	2.37745	1.49078	1.36213	3.46495	4.39606	1.54508	2.69881	2.299	2.57277	2.3022	3.11657	2.72616	2.30727	2.40087	2.7972
3441.89	2.38686	2.37732	1.49082	1.36211	3.46511	4.39626	1.54504	2.69875	2.29902	2.57275	2.30228	3.11654	2.72613	2.30732	2.40095	2.79726
3442.37	2.38692	2.3772	1.49086	1.36208	3.46527	4.39646	1.54499	2.69869	2.29905	2.57274	2.30236	3.11651	2.72609	2.30736	2.40102	2.79732
3442.85	2.38697	2.37707	1.4909	1.36206	3.46544	4.39666	1.54495	2.69863	2.29907	2.57273	2.30244	3.11648	2.72606	2.30741	2.4011	2.79738
3443.33	2.38703	2.37694	1.49095	1.36204	3.4656	4.39686	1.54491	2.69857	2.29909	2.57272	2.30252	3.11646	2.72602	2.30745	2.40117	2.79744
3443.82	2.38709	2.37682	1.49099	1.36201	3.46577	4.39706	1.54486	2.69851	2.29912	2.57271	2.30259	3.11643	2.72599	2.3075	2.40125	2.79751
3444.3	2.38714	2.37669	1.49104	1.36199	3.46593	4.39727	1.54482	2.69846	2.29914	2.5727	2.30267	3.11641	2.72595	2.30754	2.40133	2.79758
3444.78	2.3872	2.37656	1.49108	1.36197	3.4661	4.39747	1.54478	2.6984	2.29917	2.57269	2.30275	3.11638	2.72592	2.30758	2.40141	2.79765
3445.26	2.38726	2.37644	1.49113	1.36194	3.46627	4.39768	1.54473	2.69833	2.2992	2.57268	2.30283	3.11636	2.72588	2.30762	2.40149	2.79772
3445.74	2.38732	2.37631	1.49118	1.36192	3.46644	4.39789	1.54469	2.69827	2.29922	2.57268	2.30291	3.11634	2.72585	2.30766	2.40158	2.79779
3446.23	2.38738	2.37619	1.49123	1.3619	3.46661	4.3981	1.54464	2.69821	2.29925	2.57267	2.30299	3.11632	2.72581	2.30771	2.40166	2.79786
3446.71	2.38744	2.37606	1.49128	1.36188	3.46678	4.39831	1.5446	2.69815	2.29927	2.57266	2.30307	3.1163	2.72578	2.30775	2.40174	2.79794
3447.19	2.3875	2.37594	1.49133	1.36186	3.46695	4.39852	1.54455	2.69809	2.2993	2.57265	2.30315	3.11628	2.72574	2.30779	2.40183	2.79802
3447.67	2.38756	2.37582	1.49138	1.36183	3.46712	4.39873	1.54451	2.69803	2.29933	2.57265	2.30323	3.11626	2.7257	2.30783	2.40191	2.79809
3448.16	2.38762	2.37569	1.49144	1.36181	3.4673	4.39895	1.54446	2.69797	2.29936	2.57264	2.30331	3.11624	2.72567	2.30786	2.402	2.79818
3448.64	2.38769	2.37557	1.49149	1.36179	3.46747	4.39916	1.54441	2.6979	2.29938	2.57264	2.30339	3.11623	2.72563	2.3079	2.40209	2.79826
3449.12	2.38775	2.37545	1.49154	1.36177	3.46765	4.39938	1.54437	2.69784	2.29941	2.57264	2.30347	3.11621	2.7256	2.30794	2.40218	2.79834
3449.6	2.38782	2.37533	1.4916	1.36175	3.46782	4.3996	1.54432	2.69778	2.29944	2.57263	2.30355	3.1162	2.72556	2.30798	2.40227	2.79843
3450.08	2.38788	2.3752	1.49166	1.36174	3.468	4.39982	1.54427	2.69771	2.29947	2.57263	2.30364	3.11618	2.72553	2.30801	2.40236	2.79852
3450.57	2.38795	2.37508	1.49171	1.36172	3.46818	4.40004	1.54423	2.69765	2.2995	2.57263	2.30372	3.11617	2.72549	2.30805	2.40245	2.79861
3451.05	2.38801	2.37496	1.49177	1.3617	3.46836	4.40026	1.54418	2.69759	2.29953	2.57263	2.3038	3.11616	2.72546	2.30809	2.40255	2.7987
3451.53	2.38808	2.37484	1.49183	1.36168	3.46854	4.40049	1.54413	2.69752	2.29956	2.57263	2.30388	3.11615	2.72542	2.30812	2.40264	2.79879
3452.01	2.38815	2.37472	1.49189	1.36166	3.46872	4.40071	1.54408	2.69746	2.29959	2.57262	2.30396	3.11614	2.72539	2.30816	2.40274	2.79888
3452.49	2.38822	2.3746	1.49195	1.36165	3.4689	4.40094	1.54403	2.69739	2.29962	2.57263	2.30404	3.11613	2.72535	2.30819	2.40283	2.79898
3452.98	2.38829	2.37448	1.49201	1.36163	3.46908	4.40117	1.54398	2.69733	2.29965	2.57263	2.30412	3.11612	2.72532	2.30822	2.40293	2.79908
3453.46	2.38836	2.37436	1.49207	1.36161	3.46927	4.4014	1.54393	2.69726	2.29968	2.57263	2.3042	3.11612	2.72528	2.30826	2.40303	2.79918
3453.94	2.38843	2.37424	1.49214	1.3616	3.46945	4.40163	1.54388	2.69719	2.29971	2.57263	2.30429	3.11611	2.72525	2.30829	2.40313	2.79928
3454.42	2.3885	2.37412	1.4922	1.36158	3.46964	4.40186	1.54383	2.69713	2.29974	2.57263	2.30437	3.11611	2.72521	2.30832	2.40323	2.79939
3454.91	2.38858	2.37401	1.49227	1.36157	3.46982	4.40209	1.54378	2.69706	2.29978	2.57264	2.30445	3.11611	2.72518	2.30836	2.40333	2.79949
3455.39	2.38865	2.37389	1.49233	1.36155	3.47001	4.40233	1.54373	2.69699	2.29981	2.57264	2.30453	3.1161	2.72514	2.30839	2.40343	2.7996
3455.87	2.38873	2.37377	1.4924	1.36154	3.4702	4.40256	1.54368	2.69693	2.29984	2.57264	2.30461	3.1161	2.72511	2.30842	2.40354	2.79971
3456.35	2.3888	2.37366	1.49247	1.36153	3.47038	4.4028	1.54363	2.69686	2.29987	2.57265	2.3047	3.1161	2.72508	2.30845	2.40364	2.79982
3456.83	2.38888	2.37354	1.49254	1.36151	3.47057	4.40304	1.54358	2.69679	2.29991	2.57266	2.30478	3.11611	2.72504	2.30848	2.40375	2.79993
3457.32	2.38895	2.37343	1.4926	1.3615	3.47076	4.40328	1.54353	2.69672	2.29994	2.57266	2.30486	3.11611	2.72501	2.30851	2.40385	2.80005
3457.8	2.38903	2.37331	1.49267	1.36149	3.47095	4.40352	1.54348	2.69665	2.29998	2.57267	2.30495	3.11611	2.72498	2.30854	2.40396	2.80017
3458.28	2.38911	2.3732	1.49275	1.36148	3.47114	4.40376	1.54342	2.69659	2.30001	2.57268	2.30503	3.11612	2.72495	2.30857	2.40407	2.80028
3458.76	2.38919	2.37308	1.49282	1.36147	3.47134	4.404	1.54337	2.69652	2.30004	2.57269	2.30511	3.11612	2.72491	2.3086	2.40418	2.8004
3459.24	2.38927	2.37297	1.49289	1.36146	3.47153	4.40425	1.54332	2.69645	2.30008	2.5727	2.3052	3.11613	2.72488	2.30863	2.40429	2.80053
3459.73	2.38935	2.37286	1.49296	1.36145	3.47172	4.40449	1.54326	2.69638	2.30011	2.57271	2.30528	3.11614	2.72485	2.30866	2.4044	2.80065
3460.21	2.38943	2.37275	1.49304	1.36144	3.47192	4.40474	1.54321	2.69631	2.30015	2.57272	2.30537	3.11615	2.72482	2.30869	2.40451	2.80078
3460.69	2.38951	2.37263	1.49311	1.36143	3.47211	4.40499	1.54315	2.69624	2.30019	2.57273	2.30545	3.11616	2.72479	2.30871	2.40463	2.80091
3461.17	2.38959	2.37252	1.49319	1.36142	3.47231	4.40524	1.5431	2.69617	2.30022	2.57274	2.30554	3.11617	2.72476	2.30874	2.40474	2.80104
3461.66	2.38967	2.37241	1.49327	1.36142	3.47251	4.40549	1.54304	2.6961	2.30026	2.57275	2.30562	3.11619	2.72473	2.30877	2.40486	2.80117
3462.14	2.38976	2.3723	1.49334	1.36141	3.4727	4.40574	1.54299	2.69603	2.3003	2.57277	2.30571	3.1162	2.7247	2.3088	2.40497	2.8013
3462.62	2.38984	2.37219	1.49342	1.3614	3.4729	4.406	1.54293	2.69595	2.30033	2.57278	2.30579	3.11622	2.72467	2.30882	2.40509	2.80144
3463.1	2.38993	2.37209	1.4935	1.3614	3.4731	4.40625	1.54288	2.69588	2.30037	2.57279	2.30588	3.11624	2.72464	2.30885	2.40521	2.80158
3463.58	2.39001	2.37198	1.49358	1.36139	3.4733	4.40651	1.54282	2.69581	2.30041	2.57281	2.30597	3.11625	2.72461	2.30888	2.40533	2.80172
3464.07	2.3901	2.37187	1.49366	1.36139	3.4735	4.40677	1.54276	2.69574	2.30045	2.57283	2.30605	3.11627	2.72458	2.3089	2.40545	2.80186
3464.55	2.39019	2.37176	1.49374	1.36139	3.4737	4.40703	1.5427	2.69567	2.30049	2.57284	2.30614	3.1163	2.72456	2.30893	2.40557	2.802
3465.03	2.39028	2.37166	1.49383	1.36138	3.4739	4.40729	1.54265	2.69559	2.30053	2.57286	2.30623	3.11632	2.72453	2.30896	2.4057	2.80215
3465.51	2.39037	2.37155	1.49391	1.36138	3.4741	4.40755	1.54259	2.69552	2.30057	2.57288	2.30632	3.11634	2.7245	2.30898	2.40582	2.80229
3465.99	2.39046	2.37145	1.494	1.36138	3.47431	4.40781	1.54253	2.69545	2.30061	2.5729	2.3064	3.11637	2.72448	2.30901	2.40595	2.80244
3466.48	2.39055	2.37134	1.49408	1.36138	3.47451	4.40807	1.54247	2.69537	2.30065	2.57292	2.30649	3.11639	2.72445	2.30903	2.40607	2.80259
3466.96	2.39064	2.37124	1.49417	1.36138	3.47472	4.40834	1.54241	2.6953	2.30069	2.57294	2.30658	3.11642	2.72443	2.30906	2.4062	2.80275
3467.44	2.39073	2.37114	1.49425	1.36138	3.47492	4.40861	1.54235	2.69523	2.30073	2.57296	2.30667	3.11645	2.7244	2.30908	2.40633	2.8029
3467.92	2.39082	2.37104	1.49434	1.36138	3.47513	4.40887	1.54229	2.69515	2.30077	2.57298	2.30676	3.11648	2.72438	2.30911	2.40646	2.80306
3468.41	2.39091	2.37094	1.49443	1.36138	3.47533	4.40914	1.54223	2.69508	2.30081	2.573	2.30685	3.11651	2.72435	2.30913	2.40659	2.80322
3468.89	2.39101	2.37083	1.49452	1.36138	3.47554	4.40941	1.54217	2.695	2.30085	2.57302	2.30694	3.11654	2.72433	2.30916	2.40672	2.80338
3469.37	2.3911	2.37073	1.49461	1.36139	3.47575	4.40968	1.54211	2.69493	2.3009	2.57305	2.30703	3.11658	2.72431	2.30918	2.40685	2.80354
3469.85	2.3912	2.37064	1.4947	1.36139	3.47595	4.40995	1.54205	2.69485	2.30094	2.57307	2.30712	3.11661	2.72429	2.30921	2.40698	2.80371
3470.33	2.3913	2.37054	1.49479	1.3614	3.47616	4.41023	1.54199	2.69478	2.30098	2.5731	2.30721	3.11665	2.72427	2.30923	2.40712	2.80387
3470.82	2.39139	2.37044	1.49488	1.3614	3.47637	4.4105	1.54192	2.6947	2.30103	2.57312	2.3073	3.11669	2.72425	2.30925	2.40725	2.80404
3471.3	2.39149	2.37034	1.49498	1.36141	3.47658	4.41078	1.54186	2.69463	2.30107	2.57315	2.3074	3.11673	2.72423	2.30928	2.40739	2.80421
3471.78	2.39159	2.37025	1.49507	1.36142	3.47679	4.41106	1.5418	2.69455	2.30111	2.57318	2.30749	3.11677	2.72421	2.3093	2.40753	2.80438
3472.26	2.39169	2.37015	1.49516	1.36142	3.477	4.41133	1.54174	2.69447	2.30116	2.5732	2.30758	3.11681	2.72419	2.30933	2.40766	2.80456
3472.74	2.39179	2.37006	1.49526	1.36143	3.47722	4.41161	1.54167	2.6944	2.3012	2.57323	2.30767	3.11686	2.72417	2.30935	2.4078	2.80473
3473.23	2.39189	2.36996	1.49536	1.36144	3.47743	4.41189	1.54161	2.69432	2.30125	2.57326	2.30777	3.1169	2.72416	2.30937	2.40794	2.80491
3473.71	2.39199	2.36987	1.49545	1.36145	3.47764	4.41217	1.54154	2.69424	2.3013	2.57329	2.30786	3.11695	2.72414	2.3094	2.40809	2.80509
3474.19	2.39209	2.36978	1.49555	1.36146	3.47785	4.41246	1.54148	2.69417	2.30134	2.57332	2.30796	3.117	2.72413	2.30942	2.40823	2.80527
3474.67	2.39219	2.36968	1.49565	1.36147	3.47807	4.41274	1.54141	2.69409	2.30139	2.57336	2.30805	3.11705	2.72411	2.30945	2.40837	2.80546
3475.15	2.3923	2.36959	1.49575	1.36149	3.47828	4.41303	1.54135	2.69401	2.30144	2.57339	2.30815	3.1171	2.7241	2.30947	2.40852	2.80565
3475.64	2.3924	2.3695	1.49585	1.3615	3.4785	4.41331	1.54128	2.69394	2.30148	2.57342	2.30824	3.11715	2.72408	2.30949	2.40866	2.80583
3476.12	2.39251	2.36941	1.49595	1.36151	3.47871	4.4136	1.54122	2.69386	2.30153	2.57346	2.30834	3.1172	2.72407	2.30952	2.40881	2.80602
3476.6	2.39261	2.36932	1.49605	1.36153	3.47893	4.41389	1.54115	2.69378	2.30158	2.57349	2.30843	3.11726	2.72406	2.30954	2.40896	2.80622
3477.08	2.39272	2.36924	1.49615	1.36154	3.47914	4.41418	1.54108	2.6937	2.30163	2.57353	2.30853	3.11732	2.72405	2.30957	2.40911	2.80641
3477.57	2.39283	2.36915	1.49626	1.36156	3.47936	4.41447	1.54102	2.69362	2.30168	2.57356	2.30863	3.11737	2.72404	2.30959	2.40925	2.80661
3478.05	2.39293	2.36906	1.49636	1.36158	3.47958	4.41476	1.54095	2.69355	2.30173	2.5736	2.30873	3.11743	2.72403	2.30961	2.40941	2.8068
3478.53	2.39304	2.36898	1.49647	1.3616	3.47979	4.41505	1.54088	2.69347	2.30178	2.57364	2.30882	3.11749	2.72403	2.30964	2.40956	2.807
3479.01	2.39315	2.36889	1.49657	1.36162	3.48001	4.41534	1.54081	2.69339	2.30183	2.57367	2.30892	3.11756	2.72402	2.30966	2.40971	2.8072
3479.49	2.39326	2.36881	1.49668	1.36164	3.48023	4.41564	1.54075	2.69331	2.30188	2.57371	2.30902	3.11762	2.72401	2.30969	2.40986	2.80741
3479.98	2.39337	2.36873	1.49678	1.36166	3.48045	4.41593	1.54068	2.69323	2.30193	2.57375	2.30912	3.11769	2.72401	2.30971	2.41002	2.80761
3480.46	2.39348	2.36865	1.49689	1.36168	3.48067	4.41623	1.54061	2.69315	2.30198	2.57379	2.30922	3.11775	2.724	2.30973	2.41017	2.80782
3480.94	2.3936	2.36856	1.497	1.3617	3.48089	4.41652	1.54054	2.69308	2.30203	2.57384	2.30932	3.11782	2.724	2.30976	2.41033	2.80803
3481.42	2.39371	2.36848	1.49711	1.36172	3.48111	4.41682	1.54047	2.693	2.30208	2.57388	2.30943	3.11789	2.724	2.30978	2.41049	2.80824
3481.9	2.39382	2.36841	1.49722	1.36175	3.48133	4.41712	1.5404	2.69292	2.30214	2.57392	2.30953	3.11796	2.724	2.30981	2.41065	2.80846
3482.39	2.39394	2.36833	1.49733	1.36177	3.48155	4.41742	1.54033	2.69284	2.30219	2.57396	2.30963	3.11804	2.724	2.30983	2.41081	2.80867
3482.87	2.39405	2.36825	1.49744	1.3618	3.48177	4.41772	1.54026	2.69276	2.30224	2.57401	2.30973	3.11811	2.724	2.30986	2.41097	2.80889
3483.35	2.39417	2.36817	1.49755	1.36183	3.48199	4.41802	1.54019	2.69268	2.3023	2.57405	2.30984	3.11819	2.724	2.30988	2.41113	2.80911
3483.83	2.39428	2.3681	1.49766	1.36186	3.48221	4.41833	1.54012	2.6926	2.30235	2.5741	2.30994	3.11827	2.724	2.30991	2.41129	2.80933
3484.32	2.3944	2.36802	1.49778	1.36189	3.48243	4.41863	1.54005	2.69252	2.3024	2.57415	2.31004	3.11835	2.72401	2.30993	2.41146	2.80955
3484.8	2.39452	2.36795	1.49789	1.36192	3.48265	4.41893	1.53998	2.69244	2.30246	2.5742	2.31015	3.11843	2.72401	2.30996	2.41162	2.80978
3485.28	2.39464	2.36788	1.498	1.36195	3.48288	4.41924	1.53991	2.69236	2.30251	2.57424	2.31025	3.11851	2.72402	2.30999	2.41179	2.81
3485.76	2.39476	2.3678	1.49812	1.36198	3.4831	4.41955	1.53984	2.69228	2.30257	2.57429	2.31036	3.11859	2.72402	2.31001	2.41195	2.81023
3486.24	2.39488	2.36773	1.49824	1.36201	3.48332	4.41985	1.53977	2.6922	2.30263	2.57434	2.31047	3.11868	2.72403	2.31004	2.41212	2.81046
3486.72	2.395	2.36766	1.49835	1.36205	3.48355	4.42016	1.5397	2.69212	2.30268	2.57439	2.31057	3.11877	2.72404	2.31006	2.41229	2.8107
3487.21	2.39512	2.36759	1.49847	1.36208	3.48377	4.42047	1.53963	2.69204	2.30274	2.57444	2.31068	3.11885	2.72405	2.31009	2.41246	2.81093
3487.69	2.39524	2.36753	1.49859	1.36212	3.48399	4.42078	1.53956	2.69196	2.3028	2.5745	2.31079	3.11894	2.72406	2.31012	2.41263	2.81117
3488.17	2.39537	2.36746	1.49871	1.36215	3.48422	4.42109	1.53948	2.69188	2.30286	2.57455	2.3109	3.11904	2.72407	2.31014	2.4128	2.81141
3488.65	2.39549	2.36739	1.49883	1.36219	3.48444	4.4214	1.53941	2.6918	2.30291	2.5746	2.31101	3.11913	2.72409	2.31017	2.41297	2.81165
3489.14	2.39562	2.36733	1.49895	1.36223	3.48466	4.42171	1.53934	2.69172	2.30297	2.57466	2.31112	3.11922	2.7241	2.3102	2.41315	2.81189
3489.62	2.39574	2.36726	1.49907	1.36227	3.48489	4.42203	1.53927	2.69164	2.30303	2.57471	2.31123	3.11932	2.72412	2.31023	2.41332	2.81213
3490.1	2.39587	2.3672	1.49919	1.36231	3.48511	4.42234	1.5392	2.69157	2.30309	2.57477	2.31134	3.11942	2.72413	2.31025	2.4135	2.81238
3490.58	2.39599	2.36714	1.49931	1.36235	3.48534	4.42265	1.53913	2.69149	2.30315	2.57483	2.31145	3.11952	2.72415	2.31028	2.41367	2.81263
3491.06	2.39612	2.36707	1.49943	1.3624	3.48556	4.42297	1.53906	2.69141	2.30321	2.57489	2.31156	3.11962	2.72417	2.31031	2.41385	2.81288
3491.55	2.39625	2.36701	1.49955	1.36244	3.48579	4.42328	1.53898	2.69133	2.30327	2.57494	2.31168	3.11972	2.72419	2.31034	2.41403	2.81313
3492.03	2.39638	2.36695	1.49968	1.36249	3.48601	4.4236	1.53891	2.69125	2.30333	2.575	2.31179	3.11982	2.72421	2.31037	2.41421	2.81338
3492.51	2.39651	2.3669	1.4998	1.36253	3.48624	4.42392	1.53884	2.69117	2.30339	2.57506	2.31191	3.11993	2.72424	2.3104	2.41439	2.81364
3492.99	2.39664	2.36684	1.49993	1.36258	3.48646	4.42423	1.53877	2.69109	2.30346	2.57512	2.31202	3.12004	2.72426	2.31043	2.41457	2.81389
3493.47	2.39677	2.36678	1.50005	1.36263	3.48669	4.42455	1.5387	2.69101	2.30352	2.57519	2.31214	3.12015	2.72429	2.31046	2.41475	2.81415
3493.96	2.3969	2.36673	1.50018	1.36268	3.48692	4.42487	1.53863	2.69093	2.30358	2.57525	2.31225	3.12026	2.72431	2.31049	2.41494	2.81441
3494.44	2.39703	2.36667	1.50031	1.36273	3.48714	4.42519	1.53855	2.69085	2.30364	2.57531	2.31237	3.12037	2.72434	2.31052	2.41512	2.81468
3494.92	2.39717	2.36662	1.50043	1.36278	3.48737	4.42551	1.53848	2.69077	2.30371	2.57538	2.31249	3.12048	2.72437	2.31055	2.41531	2.81494
3495.4	2.3973	2.36657	1.50056	1.36283	3.48759	4.42583	1.53841	2.69069	2.30377	2.57544	2.3126	3.1206	2.7244	2.31058	2.41549	2.81521
3495.89	2.39743	2.36652	1.50069	1.36289	3.48782	4.42615	1.53834	2.69061	2.30384	2.57551	2.31272	3.12072	2.72443	2.31061	2.41568	2.81547
3496.37	2.39757	2.36647	1.50082	1.36294	3.48804	4.42647	1.53827	2.69053	2.3039	2.57557	2.31284	3.12083	2.72447	2.31064	2.41587	2.81574
3496.85	2.39771	2.36642	1.50095	1.363	3.48827	4.4268	1.5382	2.69046	2.30396	2.57564	2.31296	3.12095	2.7245	2.31067	2.41606	2.81602
3497.33	2.39784	2.36637	1.50108	1.36305	3.4885	4.42712	1.53813	2.69038	2.30403	2.57571	2.31308	3.12108	2.72454	2.31071	2.41624	2.81629
3497.81	2.39798	2.36632	1.50121	1.36311	3.48872	4.42744	1.53806	2.6903	2.3041	2.57578	2.3132	3.1212	2.72457	2.31074	2.41644	2.81657
3498.3	2.39812	2.36627	1.50134	1.36317	3.48895	4.42777	1.53799	2.69022	2.30416	2.57585	2.31332	3.12132	2.72461	2.31077	2.41663	2.81684
3498.78	2.39826	2.36623	1.50147	1.36323	3.48917	4.42809	1.53792	2.69014	2.30423	2.57592	2.31345	3.12145	2.72465	2.31081	2.41682	2.81712
3499.26	2.3984	2.36619	1.5016	1.36329	3.4894	4.42842	1.53785	2.69006	2.3043	2.57599	2.31357	3.12158	2.72469	2.31084	2.41701	2.8174
3499.74	2.39854	2.36614	1.50174	1.36336	3.48963	4.42874	1.53778	2.68999	2.30436	2.57606	2.31369	3.12171	2.72474	2.31088	2.41721	2.81769
3500.22	2.39868	2.3661	1.50187	1.36342	3.48985	4.42907	1.53771	2.68991	2.30443	2.57613	2.31382	3.12184	2.72478	2.31091	2.4174	2.81797
3500.71	2.39882	2.36606	1.50201	1.36349	3.49008	4.42939	1.53765	2.68983	2.3045	2.57621	2.31394	3.12197	2.72483	2.31095	2.4176	2.81826
3501.19	2.39896	2.36602	1.50214	1.36355	3.4903	4.42972	1.53758	2.68975	2.30457	2.57628	2.31407	3.12211	2.72487	2.31098	2.41779	2.81854
3501.67	2.39911	2.36598	1.50227	1.36362	3.49053	4.43005	1.53751	2.68968	2.30464	2.57636	2.3142	3.12224	2.72492	2.31102	2.41799	2.81883
3502.15	2.39925	2.36594	1.50241	1.36369	3.49075	4.43037	1.53744	2.6896	2.30471	2.57643	2.31432	3.12238	2.72497	2.31105	2.41819	2.81912
3502.64	2.39939	2.36591	1.50255	1.36376	3.49098	4.4307	1.53738	2.68952	2.30478	2.57651	2.31445	3.12252	2.72502	2.31109	2.41839	2.81942
3503.12	2.39954	2.36587	1.50268	1.36383	3.4912	4.43103	1.53731	2.68945	2.30485	2.57659	2.31458	3.12266	2.72507	2.31113	2.41859	2.81971
3503.6	2.39969	2.36584	1.50282	1.3639	3.49143	4.43136	1.53725	2.68937	2.30492	2.57667	2.31471	3.1228	2.72513	2.31117	2.41879	2.82001
3504.08	2.39983	2.3658	1.50296	1.36397	3.49165	4.43169	1.53718	2.6893	2.30499	2.57675	2.31484	3.12295	2.72518	2.3112	2.41899	2.82031
3504.56	2.39998	2.36577	1.5031	1.36405	3.49188	4.43202	1.53712	2.68922	2.30506	2.57683	2.31497	3.12309	2.72524	2.31124	2.4192	2.82061
3505.05	2.40013	2.36574	1.50324	1.36412	3.4921	4.43235	1.53705	2.68914	2.30514	2.57691	2.3151	3.12324	2.7253	2.31128	2.4194	2.82091
3505.53	2.40028	2.36571	1.50337	1.3642	3.49233	4.43267	1.53699	2.68907	2.30521	2.57699	2.31523	3.12339	2.72536	2.31132	2.41961	2.82121
3506.01	2.40043	2.36568	1.50351	1.36428	3.49255	4.433	1.53693	2.68899	2.30528	2.57707	2.31537	3.12354	2.72542	2.31136	2.41981	2.82152
3506.49	2.40058	2.36566	1.50365	1.36436	3.49277	4.43333	1.53687	2.68892	2.30535	2.57716	2.3155	3.12369	2.72548	2.3114	2.42002	2.82182
3506.97	2.40073	2.36563	1.5038	1.36444	3.493	4.43367	1.5368	2.68885	2.30543	2.57724	2.31563	3.12385	2.72555	2.31144	2.42023	2.82213
3507.46	2.40088	2.3656	1.50394	1.36452	3.49322	4.434	1.53674	2.68877	2.3055	2.57732	2.31577	3.124	2.72561	2.31148	2.42043	2.82244
3507.94	2.40103	2.36558	1.50408	1.3646	3.49344	4.43433	1.53668	2.6887	2.30558	2.57741	2.31591	3.12416	2.72568	2.31153	2.42064	2.82275
3508.42	2.40118	2.36556	1.50422	1.36469	3.49366	4.43466	1.53662	2.68862	2.30565	2.5775	2.31604	3.12432	2.72575	2.31157	2.42085	2.82307
3508.9	2.40134	2.36553	1.50436	1.36477	3.49389	4.43499	1.53657	2.68855	2.30573	2.57758	2.31618	3.12448	2.72582	2.31161	2.42106	2.82338
3509.39	2.40149	2.36551	1.50451	1.36486	3.49411	4.43532	1.53651	2.68848	2.3058	2.57767	2.31632	3.12464	2.72589	2.31165	2.42127	2.8237
3509.87	2.40165	2.36549	1.50465	1.36495	3.49433	4.43565	1.53645	2.68841	2.30588	2.57776	2.31646	3.1248	2.72597	2.3117	2.42149	2.82402
3510.35	2.4018	2.36547	1.50479	1.36504	3.49455	4.43598	1.5364	2.68833	2.30596	2.57785	2.31659	3.12497	2.72604	2.31174	2.4217	2.82434
3510.83	2.40196	2.36546	1.50494	1.36513	3.49477	4.43631	1.53634	2.68826	2.30603	2.57794	2.31673	3.12513	2.72612	2.31179	2.42191	2.82466
3511.31	2.40212	2.36544	1.50508	1.36522	3.49499	4.43664	1.53629	2.68819	2.30611	2.57803	2.31688	3.1253	2.7262	2.31183	2.42213	2.82498
3511.8	2.40228	2.36542	1.50523	1.36531	3.49521	4.43698	1.53623	2.68812	2.30619	2.57813	2.31702	3.12547	2.72628	2.31188	2.42234	2.82531
3512.28	2.40243	2.36541	1.50537	1.36541	3.49543	4.43731	1.53618	2.68805	2.30627	2.57822	2.31716	3.12564	2.72636	2.31192	2.42256	2.82563
3512.76	2.40259	2.3654	1.50552	1.3655	3.49565	4.43764	1.53613	2.68798	2.30634	2.57831	2.3173	3.12581	2.72644	2.31197	2.42278	2.82596
3513.24	2.40275	2.36539	1.50566	1.3656	3.49587	4.43797	1.53608	2.68791	2.30642	2.57841	2.31745	3.12599	2.72652	2.31202	2.423	2.82629
3513.72	2.40291	2.36537	1.50581	1.3657	3.49609	4.4383	1.53603	2.68784	2.3065	2.5785	2.31759	3.12616	2.72661	2.31207	2.42321	2.82662
3514.21	2.40308	2.36536	1.50596	1.3658	3.49631	4.43863	1.53598	2.68777	2.30658	2.5786	2.31774	3.12634	2.7267	2.31211	2.42343	2.82695
3514.69	2.40324	2.36536	1.50611	1.3659	3.49653	4.43896	1.53593	2.6877	2.30666	2.5787	2.31788	3.12652	2.72679	2.31216	2.42365	2.82729
3515.17	2.4034	2.36535	1.50625	1.366	3.49674	4.4393	1.53589	2.68764	2.30674	2.57879	2.31803	3.1267	2.72688	2.31221	2.42387	2.82762
3515.65	2.40356	2.36534	1.5064	1.3661	3.49696	4.43963	1.53584	2.68757	2.30682	2.57889	2.31818	3.12688	2.72697	2.31226	2.4241	2.82796
3516.14	2.40373	2.36534	1.50655	1.3662	3.49718	4.43996	1.5358	2.6875	2.30691	2.57899	2.31832	3.12706	2.72707	2.31231	2.42432	2.8283
3516.62	2.40389	2.36533	1.5067	1.36631	3.49739	4.44029	1.53576	2.68743	2.30699	2.57909	2.31847	3.12725	2.72716	2.31236	2.42454	2.82864
3517.1	2.40406	2.36533	1.50685	1.36642	3.49761	4.44062	1.53571	2.68737	2.30707	2.57919	2.31862	3.12743	2.72726	2.31242	2.42476	2.82898
3517.58	2.40422	2.36533	1.507	1.36652	3.49782	4.44095	1.53567	2.6873	2.30715	2.57929	2.31877	3.12762	2.72736	2.31247	2.42499	2.82932
3518.06	2.40439	2.36533	1.50715	1.36663	3.49804	4.44128	1.53563	2.68724	2.30724	2.5794	2.31892	3.12781	2.72746	2.31252	2.42521	2.82967
3518.55	2.40456	2.36533	1.5073	1.36674	3.49825	4.44161	1.5356	2.68717	2.30732	2.5795	2.31908	3.128	2.72756	2.31258	2.42544	2.83001
3519.03	2.40473	2.36533	1.50745	1.36686	3.49847	4.44194	1.53556	2.68711	2.3074	2.5796	2.31923	3.12819	2.72767	2.31263	2.42567	2.83036
3519.51	2.4049	2.36533	1.5076	1.36697	3.49868	4.44227	1.53552	2.68704	2.30749	2.57971	2.31938	3.12839	2.72777	2.31268	2.42589	2.83071
3519.99	2.40507	2.36534	1.50775	1.36708	3.49889	4.4426	1.53549	2.68698	2.30757	2.57982	2.31954	3.12858	2.72788	2.31274	2.42612	2.83106
3520.47	2.40524	2.36534	1.50791	1.3672	3.4991	4.44293	1.53546	2.68692	2.30765	2.57992	2.31969	3.12878	2.72799	2.31279	2.42635	2.83141
3520.96	2.40541	2.36535	1.50806	1.36732	3.49932	4.44326	1.53543	2.68685	2.30774	2.58003	2.31985	3.12898	2.7281	2.31285	2.42658	2.83176
3521.44	2.40558	2.36536	1.50821	1.36743	3.49953	4.44359	1.5354	2.68679	2.30783	2.58014	2.32	3.12918	2.72821	2.31291	2.42681	2.83211
3521.92	2.40575	2.36536	1.50836	1.36755	3.49974	4.44392	1.53537	2.68673	2.30791	2.58025	2.32016	3.12938	2.72833	2.31297	2.42704	2.83247
3522.4	2.40592	2.36537	1.50852	1.36767	3.49995	4.44424	1.53534	2.68667	2.308	2.58036	2.32032	3.12958	2.72844	2.31302	2.42727	2.83283
3522.89	2.4061	2.36538	1.50867	1.3678	3.50015	4.44457	1.53532	2.68661	2.30808	2.58047	2.32048	3.12979	2.72856	2.31308	2.42751	2.83318
3523.37	2.40627	2.3654	1.50882	1.36792	3.50036	4.4449	1.53529	2.68655	2.30817	2.58058	2.32064	3.12999	2.72868	2.31314	2.42774	2.83354
3523.85	2.40645	2.36541	1.50898	1.36804	3.50057	4.44523	1.53527	2.68649	2.30826	2.58069	2.3208	3.1302	2.7288	2.3132	2.42797	2.8339
3524.33	2.40662	2.36542	1.50913	1.36817	3.50078	4.44555	1.53525	2.68643	2.30835	2.5808	2.32096	3.13041	2.72892	2.31326	2.42821	2.83427
3524.81	2.4068	2.36544	1.50929	1.3683	3.50098	4.44588	1.53523	2.68638	2.30843	2.58092	2.32112	3.13062	2.72905	2.31332	2.42844	2.83463
3525.3	2.40697	2.36546	1.50944	1.36843	3.50119	4.4462	1.53521	2.68632	2.30852	2.58103	2.32129	3.13083	2.72917	2.31338	2.42868	2.83499
3525.78	2.40715	2.36547	1.5096	1.36856	3.50139	4.44653	1.53519	2.68626	2.30861	2.58115	2.32145	3.13104	2.7293	2.31345	2.42891	2.83536
3526.26	2.40733	2.36549	1.50975	1.36869	3.5016	4.44686	1.53518	2.68621	2.3087	2.58126	2.32161	3.13126	2.72943	2.31351	2.42915	2.83573
3526.74	2.40751	2.36551	1.50991	1.36882	3.5018	4.44718	1.53517	2.68615	2.30879	2.58138	2.32178	3.13147	2.72956	2.31357	2.42939	2.8361
3527.22	2.40769	2.36553	1.51006	1.36895	3.502	4.4475	1.53516	2.6861	2.30888	2.5815	2.32194	3.13169	2.7297	2.31364	2.42962	2.83646
3527.71	2.40787	2.36556	1.51022	1.36909	3.5022	4.44783	1.53515	2.68604	2.30897	2.58161	2.32211	3.13191	2.72983	2.3137	2.42986	2.83684
3528.19	2.40805	2.36558	1.51037	1.36923	3.5024	4.44815	1.53514	2.68599	2.30906	2.58173	2.32228	3.13213	2.72997	2.31377	2.4301	2.83721
3528.67	2.40823	2.3656	1.51053	1.36936	3.5026	4.44847	1.53513	2.68594	2.30915	2.58185	2.32245	3.13235	2.7301	2.31383	2.43034	2.83758
3529.15	2.40841	2.36563	1.51069	1.3695	3.5028	4.44879	1.53513	2.68588	2.30924	2.58197	2.32261	3.13257	2.73024	2.3139	2.43058	2.83795
3529.63	2.40859	2.36566	1.51084	1.36964	3.503	4.44911	1.53513	2.68583	2.30933	2.58209	2.32278	3.13279	2.73039	2.31397	2.43082	2.83833
3530.12	2.40878	2.36568	1.511	1.36978	3.5032	4.44943	1.53513	2.68578	2.30942	2.58222	2.32295	3.13302	2.73053	2.31403	2.43106	2.83871
3530.6	2.40896	2.36571	1.51116	1.36993	3.5034	4.44975	1.53513	2.68573	2.30951	2.58234	2.32313	3.13325	2.73067	2.3141	2.43131	2.83908
3531.08	2.40915	2.36574	1.51132	1.37007	3.50359	4.45007	1.53513	2.68568	2.30961	2.58246	2.3233	3.13347	2.73082	2.31417	2.43155	2.83946
3531.56	2.40933	2.36577	1.51147	1.37022	3.50379	4.45039	1.53514	2.68563	2.3097	2.58259	2.32347	3.1337	2.73097	2.31424	2.43179	2.83984
3532.05	2.40952	2.36581	1.51163	1.37036	3.50398	4.45071	1.53514	2.68559	2.30979	2.58271	2.32364	3.13393	2.73112	2.31431	2.43204	2.84022
3532.53	2.4097	2.36584	1.51179	1.37051	3.50418	4.45103	1.53515	2.68554	2.30989	2.58284	2.32382	3.13416	2.73127	2.31438	2.43228	2.84061
3533.01	2.40989	2.36588	1.51195	1.37066	3.50437	4.45134	1.53516	2.68549	2.30998	2.58296	2.32399	3.1344	2.73143	2.31445	2.43252	2.84099
3533.49	2.41008	2.36591	1.51211	1.37081	3.50456	4.45166	1.53517	2.68545	2.31007	2.58309	2.32417	3.13463	2.73158	2.31452	2.43277	2.84137
3533.97	2.41027	2.36595	1.51227	1.37096	3.50475	4.45197	1.53519	2.6854	2.31017	2.58322	2.32435	3.13487	2.73174	2.3146	2.43302	2.84176
3534.46	2.41045	2.36599	1.51243	1.37112	3.50494	4.45229	1.53521	2.68536	2.31026	2.58335	2.32452	3.1351	2.7319	2.31467	2.43326	2.84215
3534.94	2.41064	2.36602	1.51258	1.37127	3.50513	4.4526	1.53522	2.68531	2.31036	2.58348	2.3247	3.13534	2.73206	2.31474	2.43351	2.84253
3535.42	2.41083	2.36606	1.51274	1.37143	3.50532	4.45291	1.53524	2.68527	2.31045	2.58361	2.32488	3.13558	2.73222	2.31482	2.43376	2.84292
3535.9	2.41103	2.36611	1.5129	1.37158	3.50551	4.45323	1.53527	2.68523	2.31055	2.58374	2.32506	3.13582	2.73238	2.31489	2.434	2.84331
3536.38	2.41122	2.36615	1.51306	1.37174	3.5057	4.45354	1.53529	2.68519	2.31064	2.58387	2.32524	3.13606	2.73255	2.31497	2.43425	2.8437
3536.87	2.41141	2.36619	1.51322	1.3719	3.50588	4.45385	1.53532	2.68515	2.31074	2.584	2.32542	3.13631	2.73272	2.31505	2.4345	2.84409
3537.35	2.4116	2.36624	1.51338	1.37206	3.50607	4.45416	1.53535	2.68511	2.31083	2.58414	2.3256	3.13655	2.73289	2.31512	2.43475	2.84449
3537.83	2.41179	2.36628	1.51354	1.37222	3.50625	4.45447	1.53538	2.68507	2.31093	2.58427	2.32579	3.1368	2.73306	2.3152	2.435	2.84488
3538.31	2.41199	2.36633	1.5137	1.37239	3.50643	4.45477	1.53541	2.68503	2.31103	2.58441	2.32597	3.13704	2.73323	2.31528	2.43525	2.84528
3538.8	2.41218	2.36638	1.51386	1.37255	3.50662	4.45508	1.53545	2.68499	2.31112	2.58454	2.32615	3.13729	2.7334	2.31536	2.4355	2.84567
3539.28	2.41238	2.36643	1.51402	1.37272	3.5068	4.45539	1.53548	2.68496	2.31122	2.58468	2.32634	3.13754	2.73358	2.31544	2.43575	2.84607
3539.76	2.41257	2.36648	1.51418	1.37288	3.50698	4.45569	1.53552	2.68492	2.31132	2.58481	2.32652	3.13779	2.73376	2.31552	2.436	2.84646
3540.24	2.41277	2.36653	1.51434	1.37305	3.50715	4.45599	1.53556	2.68489	2.31142	2.58495	2.32671	3.13804	2.73394	2.3156	2.43625	2.84686
3540.72	2.41296	2.36658	1.5145	1.37322	3.50733	4.4563	1.53561	2.68485	2.31151	2.58509	2.3269	3.1383	2.73412	2.31568	2.43651	2.84726
3541.2	2.41316	2.36663	1.51466	1.37339	3.50751	4.4566	1.53565	2.68482	2.31161	2.58523	2.32708	3.13855	2.7343	2.31576	2.43676	2.84766
3541.69	2.41336	2.36669	1.51483	1.37356	3.50769	4.4569	1.5357	2.68479	2.31171	2.58537	2.32727	3.1388	2.73448	2.31585	2.43701	2.84806
3542.17	2.41356	2.36674	1.51499	1.37374	3.50786	4.4572	1.53575	2.68476	2.31181	2.58551	2.32746	3.13906	2.73467	2.31593	2.43726	2.84846
3542.65	2.41376	2.3668	1.51515	1.37391	3.50803	4.4575	1.5358	2.68473	2.31191	2.58565	2.32765	3.13932	2.73486	2.31601	2.43752	2.84887
3543.13	2.41396	2.36685	1.51531	1.37409	3.50821	4.4578	1.53585	2.6847	2.31201	2.58579	2.32784	3.13958	2.73505	2.3161	2.43777	2.84927
3543.62	2.41416	2.36691	1.51547	1.37427	3.50838	4.45809	1.53591	2.68467	2.31211	2.58594	2.32803	3.13984	2.73524	2.31618	2.43803	2.84967
3544.1	2.41436	2.36697	1.51563	1.37444	3.50855	4.45839	1.53597	2.68464	2.31221	2.58608	2.32823	3.1401	2.73543	2.31627	2.43828	2.85008
3544.58	2.41456	2.36703	1.51579	1.37462	3.50872	4.45868	1.53603	2.68461	2.31231	2.58622	2.32842	3.14036	2.73563	2.31635	2.43854	2.85048
3545.06	2.41476	2.36709	1.51595	1.3748	3.50889	4.45898	1.53609	2.68459	2.31241	2.58637	2.32861	3.14062	2.73582	2.31644	2.43879	2.85089
3545.54	2.41496	2.36716	1.51611	1.37499	3.50905	4.45927	1.53615	2.68456	2.31251	2.58651	2.32881	3.14088	2.73602	2.31653	2.43905	2.8513
3546.03	2.41517	2.36722	1.51628	1.37517	3.50922	4.45956	1.53622	2.68454	2.31261	2.58666	2.329	3.14115	2.73622	2.31662	2.4393	2.8517
3546.51	2.41537	2.36729	1.51644	1.37535	3.50938	4.45985	1.53629	2.68451	2.31271	2.58681	2.3292	3.14141	2.73642	2.31671	2.43956	2.85211
3546.99	2.41557	2.36735	1.5166	1.37554	3.50955	4.46014	1.53636	2.68449	2.31281	2.58695	2.32939	3.14168	2.73663	2.3168	2.43982	2.85252
3547.47	2.41578	2.36742	1.51676	1.37573	3.50971	4.46043	1.53643	2.68447	2.31291	2.5871	2.32959	3.14195	2.73683	2.31689	2.44007	2.85293
3547.95	2.41598	2.36749	1.51692	1.37591	3.50987	4.46072	1.53651	2.68445	2.31301	2.58725	2.32979	3.14222	2.73704	2.31698	2.44033	2.85334
3548.44	2.41619	2.36755	1.51708	1.3761	3.51003	4.461	1.53659	2.68443	2.31311	2.5874	2.32999	3.14249	2.73725	2.31707	2.44059	2.85375
3548.92	2.41639	2.36762	1.51724	1.37629	3.51019	4.46129	1.53667	2.68441	2.31322	2.58755	2.33019	3.14276	2.73745	2.31716	2.44085	2.85417
3549.4	2.4166	2.36769	1.51741	1.37648	3.51035	4.46157	1.53675	2.68439	2.31332	2.5877	2.33039	3.14303	2.73767	2.31725	2.44111	2.85458
3549.88	2.41681	2.36777	1.51757	1.37668	3.51051	4.46185	1.53683	2.68438	2.31342	2.58785	2.33059	3.1433	2.73788	2.31735	2.44136	2.85499
3550.37	2.41701	2.36784	1.51773	1.37687	3.51066	4.46213	1.53692	2.68436	2.31352	2.58801	2.33079	3.14357	2.73809	2.31744	2.44162	2.8554
3550.85	2.41722	2.36791	1.51789	1.37707	3.51082	4.46241	1.53701	2.68435	2.31362	2.58816	2.33099	3.14385	2.73831	2.31753	2.44188	2.85582
3551.33	2.41743	2.36799	1.51805	1.37726	3.51097	4.46269	1.5371	2.68433	2.31373	2.58831	2.33119	3.14412	2.73853	2.31763	2.44214	2.85623
3551.81	2.41764	2.36806	1.51821	1.37746	3.51112	4.46297	1.53719	2.68432	2.31383	2.58847	2.3314	3.1444	2.73875	2.31772	2.4424	2.85665
3552.29	2.41785	2.36814	1.51837	1.37766	3.51128	4.46324	1.53728	2.68431	2.31393	2.58862	2.3316	3.14467	2.73897	2.31782	2.44266	2.85707
3552.78	2.41806	2.36822	1.51853	1.37786	3.51143	4.46352	1.53738	2.6843	2.31403	2.58878	2.33181	3.14495	2.73919	2.31792	2.44292	2.85748
3553.26	2.41827	2.36829	1.5187	1.37806	3.51157	4.46379	1.53748	2.68429	2.31414	2.58893	2.33201	3.14523	2.73942	2.31802	2.44318	2.8579
3553.74	2.41848	2.36837	1.51886	1.37826	3.51172	4.46406	1.53758	2.68428	2.31424	2.58909	2.33222	3.14551	2.73964	2.31811	2.44344	2.85832
3554.22	2.41869	2.36845	1.51902	1.37846	3.51187	4.46433	1.53768	2.68427	2.31434	2.58925	2.33242	3.14579	2.73987	2.31821	2.4437	2.85873
3554.7	2.41891	2.36853	1.51918	1.37867	3.51201	4.4646	1.53779	2.68426	2.31445	2.5894	2.33263	3.14607	2.7401	2.31831	2.44396	2.85915
3555.19	2.41912	2.36862	1.51934	1.37887	3.51216	4.46487	1.53789	2.68426	2.31455	2.58956	2.33284	3.14635	2.74033	2.31841	2.44422	2.85957
3555.67	2.41933	2.3687	1.5195	1.37908	3.5123	4.46513	1.538	2.68425	2.31466	2.58972	2.33305	3.14664	2.74056	2.31851	2.44448	2.85999
3556.15	2.41954	2.36878	1.51966	1.37929	3.51244	4.4654	1.53811	2.68425	2.31476	2.58988	2.33326	3.14692	2.7408	2.31861	2.44474	2.86041
3556.63	2.41976	2.36887	1.51982	1.37949	3.51258	4.46566	1.53823	2.68424	2.31486	2.59004	2.33347	3.1472	2.74103	2.31871	2.44501	2.86083
3557.11	2.41997	2.36895	1.51998	1.3797	3.51272	4.46593	1.53834	2.68424	2.31497	2.5902	2.33368	3.14749	2.74127	2.31882	2.44527	2.86125
3557.6	2.42019	2.36904	1.52015	1.37991	3.51286	4.46619	1.53846	2.68424	2.31507	2.59037	2.33389	3.14777	2.74151	2.31892	2.44553	2.86167
3558.08	2.4204	2.36913	1.52031	1.38013	3.51299	4.46645	1.53858	2.68424	2.31518	2.59053	2.3341	3.14806	2.74175	2.31902	2.44579	2.8621
3558.56	2.42062	2.36922	1.52047	1.38034	3.51313	4.4667	1.5387	2.68424	2.31528	2.59069	2.33431	3.14835	2.74199	2.31913	2.44605	2.86252
3559.04	2.42084	2.3693	1.52063	1.38055	3.51326	4.46696	1.53882	2.68425	2.31539	2.59085	2.33453	3.14863	2.74223	2.31923	2.44632	2.86294
3559.53	2.42105	2.36939	1.52079	1.38077	3.5134	4.46721	1.53895	2.68425	2.31549	2.59102	2.33474	3.14892	2.74248	2.31933	2.44658	2.86336
3560.01	2.42127	2.36949	1.52095	1.38098	3.51353	4.46747	1.53907	2.68425	2.3156	2.59118	2.33496	3.14921	2.74272	2.31944	2.44684	2.86379
3560.49	2.42149	2.36958	1.52111	1.3812	3.51366	4.46772	1.5392	2.68426	2.3157	2.59135	2.33517	3.1495	2.74297	2.31955	2.4471	2.86421
3560.97	2.4217	2.36967	1.52127	1.38142	3.51379	4.46797	1.53933	2.68426	2.3158	2.59151	2.33539	3.14979	2.74322	2.31965	2.44736	2.86463
3561.45	2.42192	2.36976	1.52143	1.38164	3.51391	4.46822	1.53946	2.68427	2.31591	2.59168	2.3356	3.15008	2.74347	2.31976	2.44763	2.86506
3561.94	2.42214	2.36986	1.52159	1.38186	3.51404	4.46847	1.5396	2.68428	2.31601	2.59185	2.33582	3.15037	2.74372	2.31987	2.44789	2.86548
3562.42	2.42236	2.36995	1.52175	1.38208	3.51416	4.46871	1.53973	2.68429	2.31612	2.59202	2.33604	3.15067	2.74398	2.31998	2.44815	2.86591
3562.9	2.42258	2.37005	1.52191	1.3823	3.51429	4.46896	1.53987	2.6843	2.31622	2.59218	2.33625	3.15096	2.74423	2.32009	2.44841	2.86633
3563.38	2.4228	2.37014	1.52207	1.38252	3.51441	4.4692	1.54001	2.68431	2.31633	2.59235	2.33647	3.15125	2.74449	2.3202	2.44868	2.86676
3563.86	2.42302	2.37024	1.52223	1.38275	3.51453	4.46944	1.54015	2.68433	2.31644	2.59252	2.33669	3.15155	2.74475	2.32031	2.44894	2.86718
3564.35	2.42324	2.37034	1.52238	1.38297	3.51465	4.46968	1.54029	2.68434	2.31654	2.59269	2.33691	3.15184	2.74501	2.32042	2.4492	2.86761
3564.83	2.42346	2.37044	1.52254	1.3832	3.51477	4.46992	1.54044	2.68435	2.31665	2.59286	2.33713	3.15214	2.74527	2.32053	2.44947	2.86803
3565.31	2.42369	2.37054	1.5227	1.38342	3.51489	4.47016	1.54058	2.68437	2.31675	2.59303	2.33735	3.15243	2.74553	2.32064	2.44973	2.86846
3565.79	2.42391	2.37064	1.52286	1.38365	3.515	4.47039	1.54073	2.68439	2.31686	2.59321	2.33757	3.15273	2.74579	2.32075	2.44999	2.86888
3566.28	2.42413	2.37074	1.52302	1.38388	3.51512	4.47062	1.54088	2.68441	2.31696	2.59338	2.3378	3.15302	2.74606	2.32086	2.45025	2.86931
3566.76	2.42435	2.37084	1.52318	1.38411	3.51523	4.47086	1.54103	2.68443	2.31707	2.59355	2.33802	3.15332	2.74633	2.32098	2.45052	2.86974
3567.24	2.42458	2.37095	1.52334	1.38434	3.51534	4.47109	1.54118	2.68445	2.31717	2.59372	2.33824	3.15362	2.7466	2.32109	2.45078	2.87016
3567.72	2.4248	2.37105	1.52349	1.38457	3.51545	4.47132	1.54133	2.68447	2.31728	2.5939	2.33847	3.15392	2.74686	2.3212	2.45104	2.87059
3568.2	2.42502	2.37115	1.52365	1.38481	3.51556	4.47154	1.54149	2.68449	2.31738	2.59407	2.33869	3.15422	2.74714	2.32132	2.4513	2.87102
3568.69	2.42525	2.37126	1.52381	1.38504	3.51567	4.47177	1.54165	2.68451	2.31749	2.59425	2.33891	3.15451	2.74741	2.32143	2.45157	2.87144
3569.17	2.42547	2.37137	1.52397	1.38527	3.51577	4.47199	1.5418	2.68454	2.31759	2.59442	2.33914	3.15481	2.74768	2.32155	2.45183	2.87187
3569.65	2.4257	2.37147	1.52412	1.38551	3.51588	4.47221	1.54196	2.68456	2.3177	2.5946	2.33937	3.15511	2.74796	2.32167	2.45209	2.8723
3570.13	2.42592	2.37158	1.52428	1.38574	3.51598	4.47243	1.54212	2.68459	2.3178	2.59477	2.33959	3.15541	2.74823	2.32178	2.45235	2.87272
3570.61	2.42615	2.37169	1.52444	1.38598	3.51608	4.47265	1.54228	2.68462	2.31791	2.59495	2.33982	3.15571	2.74851	2.3219	2.45262	2.87315
3571.1	2.42637	2.3718	1.52459	1.38622	3.51618	4.47287	1.54245	2.68465	2.31801	2.59513	2.34005	3.15601	2.74879	2.32202	2.45288	2.87358
3571.58	2.4266	2.3719	1.52475	1.38646	3.51628	4.47309	1.54261	2.68468	2.31812	2.59531	2.34027	3.15631	2.74907	2.32214	2.45314	2.87401
3572.06	2.42683	2.37201	1.52491	1.3867	3.51638	4.4733	1.54278	2.68471	2.31822	2.59549	2.3405	3.15662	2.74935	2.32226	2.4534	2.87443
3572.54	2.42705	2.37213	1.52506	1.38694	3.51648	4.47351	1.54294	2.68474	2.31833	2.59566	2.34073	3.15692	2.74963	2.32238	2.45366	2.87486
3573.03	2.42728	2.37224	1.52522	1.38718	3.51657	4.47372	1.54311	2.68478	2.31843	2.59584	2.34096	3.15722	2.74992	2.3225	2.45393	2.87529
3573.51	2.42751	2.37235	1.52537	1.38742	3.51667	4.47393	1.54328	2.68481	2.31854	2.59602	2.34119	3.15752	2.7502	2.32262	2.45419	2.87571
3573.99	2.42774	2.37246	1.52553	1.38766	3.51676	4.47414	1.54345	2.68485	2.31864	2.5962	2.34142	3.15782	2.75049	2.32274	2.45445	2.87614
3574.47	2.42796	2.37257	1.52568	1.3879	3.51685	4.47435	1.54362	2.68488	2.31875	2.59638	2.34165	3.15813	2.75078	2.32286	2.45471	2.87657
3574.95	2.42819	2.37269	1.52584	1.38815	3.51694	4.47455	1.54379	2.68492	2.31885	2.59657	2.34188	3.15843	2.75107	2.32298	2.45497	2.87699
3575.44	2.42842	2.3728	1.52599	1.38839	3.51703	4.47475	1.54396	2.68496	2.31896	2.59675	2.34211	3.15873	2.75136	2.3231	2.45523	2.87742
3575.92	2.42865	2.37292	1.52615	1.38864	3.51712	4.47495	1.54414	2.685	2.31906	2.59693	2.34235	3.15904	2.75165	2.32322	2.45549	2.87785
3576.4	2.42888	2.37303	1.5263	1.38888	3.5172	4.47515	1.54431	2.68504	2.31917	2.59711	2.34258	3.15934	2.75194	2.32335	2.45575	2.87828
3576.88	2.42911	2.37315	1.52645	1.38913	3.51729	4.47535	1.54449	2.68509	2.31927	2.5973	2.34281	3.15964	2.75224	2.32347	2.45602	2.8787
3577.36	2.42934	2.37327	1.52661	1.38938	3.51737	4.47554	1.54466	2.68513	2.31937	2.59748	2.34305	3.15995	2.75253	2.32359	2.45628	2.87913
3577.85	2.42957	2.37338	1.52676	1.38963	3.51745	4.47574	1.54484	2.68517	2.31948	2.59766	2.34328	3.16025	2.75283	2.32372	2.45654	2.87955
3578.33	2.4298	2.3735	1.52691	1.38988	3.51753	4.47593	1.54502	2.68522	2.31958	2.59785	2.34351	3.16056	2.75313	2.32384	2.4568	2.87998
3578.81	2.43003	2.37362	1.52707	1.39013	3.51761	4.47612	1.5452	2.68527	2.31968	2.59803	2.34375	3.16086	2.75343	2.32397	2.45706	2.88041
3579.29	2.43026	2.37374	1.52722	1.39038	3.51769	4.47631	1.54537	2.68532	2.31979	2.59822	2.34398	3.16116	2.75373	2.3241	2.45731	2.88083
3579.78	2.43049	2.37386	1.52737	1.39063	3.51777	4.4765	1.54555	2.68536	2.31989	2.5984	2.34422	3.16147	2.75403	2.32422	2.45757	2.88126
3580.26	2.43072	2.37398	1.52752	1.39088	3.51784	4.47668	1.54573	2.68541	2.31999	2.59859	2.34445	3.16177	2.75433	2.32435	2.45783	2.88168
3580.74	2.43095	2.3741	1.52767	1.39113	3.51792	4.47687	1.54591	2.68547	2.3201	2.59878	2.34469	3.16208	2.75463	2.32448	2.45809	2.88211
3581.22	2.43118	2.37422	1.52782	1.39139	3.51799	4.47705	1.5461	2.68552	2.3202	2.59896	2.34493	3.16238	2.75494	2.3246	2.45835	2.88253
3581.7	2.43141	2.37434	1.52798	1.39164	3.51806	4.47723	1.54628	2.68557	2.3203	2.59915	2.34517	3.16269	2.75524	2.32473	2.45861	2.88296
3582.19	2.43165	2.37446	1.52813	1.39189	3.51813	4.47741	1.54646	2.68563	2.32041	2.59934	2.3454	3.16299	2.75555	2.32486	2.45887	2.88338
3582.67	2.43188	2.37458	1.52828	1.39215	3.5182	4.47758	1.54664	2.68568	2.32051	2.59953	2.34564	3.1633	2.75586	2.32499	2.45912	2.88381
3583.15	2.43211	2.37471	1.52843	1.3924	3.51827	4.47776	1.54682	2.68574	2.32061	2.59972	2.34588	3.1636	2.75617	2.32512	2.45938	2.88423
3583.63	2.43234	2.37483	1.52858	1.39266	3.51833	4.47793	1.54701	2.6858	2.32071	2.5999	2.34612	3.16391	2.75648	2.32525	2.45964	2.88465
3584.11	2.43258	2.37495	1.52872	1.39292	3.5184	4.4781	1.54719	2.68586	2.32081	2.60009	2.34636	3.16421	2.75679	2.32538	2.4599	2.88508
3584.6	2.43281	2.37508	1.52887	1.39317	3.51846	4.47827	1.54737	2.68592	2.32092	2.60028	2.3466	3.16452	2.7571	2.32551	2.46015	2.8855
3585.08	2.43304	2.3752	1.52902	1.39343	3.51852	4.47844	1.54756	2.68598	2.32102	2.60047	2.34684	3.16482	2.75741	2.32564	2.46041	2.88592
3585.56	2.43327	2.37533	1.52917	1.39369	3.51858	4.47861	1.54774	2.68604	2.32112	2.60066	2.34708	3.16513	2.75773	2.32577	2.46066	2.88634
3586.04	2.43351	2.37545	1.52932	1.39395	3.51864	4.47877	1.54792	2.6861	2.32122	2.60085	2.34732	3.16543	2.75804	2.3259	2.46092	2.88677
3586.53	2.43374	2.37558	1.52947	1.39421	3.5187	4.47894	1.54811	2.68617	2.32132	2.60105	2.34756	3.16574	2.75836	2.32603	2.46117	2.88719
3587.01	2.43397	2.37571	1.52961	1.39447	3.51876	4.4791	1.54829	2.68623	2.32142	2.60124	2.3478	3.16604	2.75867	2.32617	2.46143	2.88761
3587.49	2.43421	2.37583	1.52976	1.39473	3.51881	4.47926	1.54848	2.6863	2.32152	2.60143	2.34804	3.16634	2.75899	2.3263	2.46168	2.88803
3587.97	2.43444	2.37596	1.52991	1.39499	3.51886	4.47942	1.54866	2.68637	2.32162	2.60162	2.34828	3.16665	2.75931	2.32643	2.46194	2.88845
3588.45	2.43468	2.37609	1.53005	1.39525	3.51892	4.47957	1.54884	2.68644	2.32172	2.60181	2.34852	3.16695	2.75963	2.32656	2.46219	2.88887
3588.94	2.43491	2.37622	1.5302	1.39551	3.51897	4.47973	1.54903	2.68651	2.32182	2.60201	2.34876	3.16726	2.75995	2.3267	2.46245	2.88929
3589.42	2.43514	2.37634	1.53034	1.39577	3.51902	4.47988	1.54921	2.68658	2.32192	2.6022	2.34901	3.16756	2.76027	2.32683	2.4627	2.88971
3589.9	2.43538	2.37647	1.53049	1.39604	3.51907	4.48003	1.54939	2.68665	2.32202	2.60239	2.34925	3.16786	2.76059	2.32697	2.46295	2.89013
3590.38	2.43561	2.3766	1.53063	1.3963	3.51911	4.48018	1.54958	2.68672	2.32212	2.60259	2.34949	3.16817	2.76092	2.3271	2.4632	2.89055
3590.86	2.43585	2.37673	1.53078	1.39656	3.51916	4.48033	1.54976	2.6868	2.32222	2.60278	2.34974	3.16847	2.76124	2.32724	2.46346	2.89096
3591.35	2.43608	2.37686	1.53092	1.39683	3.5192	4.48047	1.54994	2.68687	2.32231	2.60297	2.34998	3.16877	2.76157	2.32737	2.46371	2.89138
3591.83	2.43632	2.37699	1.53107	1.39709	3.51925	4.48062	1.55012	2.68695	2.32241	2.60317	2.35022	3.16907	2.76189	2.32751	2.46396	2.8918
3592.31	2.43655	2.37712	1.53121	1.39735	3.51929	4.48076	1.5503	2.68703	2.32251	2.60336	2.35047	3.16938	2.76222	2.32765	2.46421	2.89221
3592.79	2.43678	2.37725	1.53135	1.39762	3.51933	4.4809	1.55048	2.68711	2.32261	2.60356	2.35071	3.16968	2.76255	2.32778	2.46446	2.89263
3593.28	2.43702	2.37738	1.53149	1.39788	3.51937	4.48104	1.55066	2.68719	2.3227	2.60375	2.35096	3.16998	2.76287	2.32792	2.46471	2.89305
3593.76	2.43725	2.37751	1.53164	1.39815	3.51941	4.48118	1.55084	2.68727	2.3228	2.60395	2.3512	3.17028	2.7632	2.32806	2.46496	2.89346
3594.24	2.43749	2.37764	1.53178	1.39841	3.51945	4.48132	1.55102	2.68735	2.3229	2.60414	2.35145	3.17058	2.76353	2.32819	2.46521	2.89387
3594.72	2.43772	2.37777	1.53192	1.39868	3.51948	4.48145	1.5512	2.68743	2.32299	2.60434	2.35169	3.17088	2.76386	2.32833	2.46546	2.89429
3595.2	2.43796	2.3779	1.53206	1.39895	3.51952	4.48158	1.55138	2.68751	2.32309	2.60454	2.35194	3.17118	2.76419	2.32847	2.4657	2.8947
3595.69	2.43819	2.37804	1.5322	1.39921	3.51955	4.48171	1.55156	2.6876	2.32318	2.60473	2.35218	3.17148	2.76453	2.32861	2.46595	2.89511
3596.17	2.43843	2.37817	1.53234	1.39948	3.51958	4.48184	1.55173	2.68768	2.32328	2.60493	2.35243	3.17178	2.76486	2.32875	2.4662	2.89553
3596.65	2.43866	2.3783	1.53248	1.39975	3.51961	4.48197	1.55191	2.68777	2.32337	2.60513	2.35268	3.17208	2.76519	2.32889	2.46644	2.89594
3597.13	2.4389	2.37843	1.53262	1.40001	3.51964	4.4821	1.55208	2.68786	2.32347	2.60533	2.35292	3.17238	2.76553	2.32903	2.46669	2.89635
3597.61	2.43913	2.37857	1.53276	1.40028	3.51967	4.48222	1.55226	2.68795	2.32356	2.60552	2.35317	3.17268	2.76586	2.32917	2.46694	2.89676
3598.1	2.43937	2.3787	1.5329	1.40055	3.5197	4.48235	1.55243	2.68804	2.32366	2.60572	2.35342	3.17298	2.7662	2.32931	2.46718	2.89717
3598.58	2.4396	2.37883	1.53303	1.40082	3.51973	4.48247	1.5526	2.68813	2.32375	2.60592	2.35366	3.17327	2.76653	2.32945	2.46743	2.89758
3599.06	2.43984	2.37896	1.53317	1.40109	3.51975	4.48259	1.55277	2.68822	2.32384	2.60612	2.35391	3.17357	2.76687	2.32959	2.46767	2.89799
3599.54	2.44007	2.3791	1.53331	1.40135	3.51978	4.48271	1.55294	2.68831	2.32393	2.60632	2.35416	3.17387	2.76721	2.32973	2.46791	2.89839
3600.03	2.4403	2.37923	1.53344	1.40162	3.5198	4.48282	1.55311	2.6884	2.32403	2.60651	2.35441	3.17416	2.76755	2.32987	2.46816	2.8988
3600.51	2.44054	2.37936	1.53358	1.40189	3.51982	4.48294	1.55328	2.6885	2.32412	2.60671	2.35465	3.17446	2.76788	2.33001	2.4684	2.89921
3600.99	2.44077	2.3795	1.53372	1.40216	3.51984	4.48305	1.55345	2.68859	2.32421	2.60691	2.3549	3.17475	2.76822	2.33015	2.46864	2.89961
3601.47	2.44101	2.37963	1.53385	1.40243	3.51986	4.48316	1.55362	2.68869	2.3243	2.60711	2.35515	3.17505	2.76856	2.33029	2.46888	2.90002
3601.95	2.44124	2.37976	1.53399	1.4027	3.51988	4.48327	1.55378	2.68879	2.32439	2.60731	2.3554	3.17534	2.7689	2.33044	2.46912	2.90042
3602.43	2.44148	2.3799	1.53412	1.40297	3.51989	4.48338	1.55395	2.68889	2.32448	2.60751	2.35564	3.17564	2.76924	2.33058	2.46936	2.90082
3602.92	2.44171	2.38003	1.53425	1.40324	3.51991	4.48349	1.55411	2.68899	2.32457	2.60771	2.35589	3.17593	2.76959	2.33072	2.4696	2.90123
3603.4	2.44194	2.38017	1.53439	1.40351	3.51992	4.4836	1.55427	2.68909	2.32466	2.60791	2.35614	3.17622	2.76993	2.33087	2.46984	2.90163
3603.88	2.44218	2.3803	1.53452	1.40378	3.51994	4.4837	1.55443	2.68919	2.32475	2.60811	2.35639	3.17651	2.77027	2.33101	2.47008	2.90203
3604.36	2.44241	2.38043	1.53465	1.40404	3.51995	4.4838	1.55459	2.68929	2.32484	2.60831	2.35664	3.17681	2.77061	2.33115	2.47032	2.90243
3604.85	2.44264	2.38057	1.53478	1.40431	3.51996	4.48391	1.55475	2.68939	2.32493	2.60851	2.35689	3.1771	2.77096	2.3313	2.47056	2.90283
3605.33	2.44288	2.3807	1.53492	1.40458	3.51997	4.48401	1.5549	2.6895	2.32501	2.60871	2.35714	3.17739	2.7713	2.33144	2.47079	2.90323
3605.81	2.44311	2.38084	1.53505	1.40485	3.51998	4.4841	1.55506	2.6896	2.3251	2.60891	2.35739	3.17768	2.77165	2.33158	2.47103	2.90363
3606.29	2.44334	2.38097	1.53518	1.40512	3.51999	4.4842	1.55521	2.68971	2.32519	2.60911	2.35763	3.17796	2.77199	2.33173	2.47126	2.90403
3606.77	2.44358	2.3811	1.53531	1.40539	3.52	4.4843	1.55536	2.68981	2.32527	2.60931	2.35788	3.17825	2.77234	2.33187	2.4715	2.90442
3607.26	2.44381	2.38124	1.53544	1.40566	3.52	4.48439	1.55551	2.68992	2.32536	2.60951	2.35813	3.17854	2.77268	2.33202	2.47173	2.90482
3607.74	2.44404	2.38137	1.53557	1.40593	3.52001	4.48448	1.55566	2.69003	2.32544	2.60971	2.35838	3.17883	2.77303	2.33216	2.47197	2.90521
3608.22	2.44428	2.38151	1.5357	1.4062	3.52001	4.48457	1.55581	2.69014	2.32553	2.60991	2.35863	3.17911	2.77338	2.33231	2.4722	2.90561
3608.7	2.44451	2.38164	1.53582	1.40647	3.52001	4.48466	1.55596	2.69025	2.32561	2.61011	2.35888	3.1794	2.77372	2.33245	2.47243	2.906
3609.18	2.44474	2.38177	1.53595	1.40674	3.52002	4.48475	1.5561	2.69036	2.3257	2.61031	2.35913	3.17968	2.77407	2.3326	2.47267	2.90639
3609.67	2.44497	2.38191	1.53608	1.40701	3.52002	4.48484	1.55625	2.69047	2.32578	2.61052	2.35938	3.17997	2.77442	2.33275	2.4729	2.90679
3610.15	2.4452	2.38204	1.53621	1.40728	3.52002	4.48493	1.55639	2.69058	2.32586	2.61072	2.35963	3.18025	2.77477	2.33289	2.47313	2.90718
3610.63	2.44544	2.38217	1.53633	1.40754	3.52002	4.48501	1.55653	2.6907	2.32594	2.61092	2.35988	3.18054	2.77512	2.33304	2.47336	2.90757
3611.11	2.44567	2.38231	1.53646	1.40781	3.52001	4.48509	1.55667	2.69081	2.32603	2.61112	2.36013	3.18082	2.77546	2.33319	2.47359	2.90796
3611.59	2.4459	2.38244	1.53658	1.40808	3.52001	4.48517	1.5568	2.69093	2.32611	2.61132	2.36038	3.1811	2.77581	2.33333	2.47382	2.90834
3612.08	2.44613	2.38257	1.53671	1.40835	3.52001	4.48525	1.55694	2.69104	2.32619	2.61152	2.36063	3.18138	2.77616	2.33348	2.47404	2.90873
3612.56	2.44636	2.38271	1.53683	1.40862	3.52	4.48533	1.55707	2.69116	2.32627	2.61172	2.36087	3.18166	2.77651	2.33363	2.47427	2.90912
3613.04	2.44659	2.38284	1.53695	1.40889	3.52	4.48541	1.5572	2.69128	2.32635	2.61192	2.36112	3.18194	2.77686	2.33377	2.4745	2.9095
3613.52	2.44682	2.38297	1.53708	1.40915	3.51999	4.48549	1.55733	2.6914	2.32643	2.61213	2.36137	3.18222	2.77721	2.33392	2.47472	2.90989
3614.01	2.44705	2.38311	1.5372	1.40942	3.51998	4.48556	1.55746	2.69151	2.3265	2.61233	2.36162	3.18249	2.77756	2.33407	2.47495	2.91027
3614.49	2.44728	2.38324	1.53732	1.40969	3.51997	4.48564	1.55759	2.69163	2.32658	2.61253	2.36187	3.18277	2.77791	2.33422	2.47517	2.91066
3614.97	2.44751	2.38337	1.53744	1.40996	3.51996	4.48571	1.55771	2.69175	2.32666	2.61273	2.36212	3.18305	2.77826	2.33436	2.4754	2.91104
3615.45	2.44774	2.3835	1.53756	1.41022	3.51995	4.48578	1.55784	2.69188	2.32674	2.61293	2.36237	3.18332	2.77862	2.33451	2.47562	2.91142
3615.93	2.44797	2.38363	1.53769	1.41049	3.51994	4.48585	1.55796	2.692	2.32681	2.61313	2.36262	3.1836	2.77897	2.33466	2.47584	2.9118
3616.42	2.44819	2.38377	1.53781	1.41075	3.51993	4.48592	1.55808	2.69212	2.32689	2.61333	2.36287	3.18387	2.77932	2.33481	2.47606	2.91218
3616.9	2.44842	2.3839	1.53792	1.41102	3.51991	4.48599	1.5582	2.69224	2.32696	2.61353	2.36312	3.18414	2.77967	2.33496	2.47629	2.91256
3617.38	2.44865	2.38403	1.53804	1.41129	3.5199	4.48605	1.55831	2.69237	2.32704	2.61374	2.36337	3.18441	2.78002	2.33511	2.47651	2.91293
3617.86	2.44888	2.38416	1.53816	1.41155	3.51989	4.48612	1.55843	2.69249	2.32711	2.61394	2.36362	3.18468	2.78037	2.33525	2.47673	2.91331
3618.34	2.4491	2.38429	1.53828	1.41182	3.51987	4.48618	1.55854	2.69262	2.32718	2.61414	2.36387	3.18495	2.78073	2.3354	2.47694	2.91368
3618.83	2.44933	2.38442	1.5384	1.41208	3.51985	4.48625	1.55865	2.69274	2.32726	2.61434	2.36411	3.18522	2.78108	2.33555	2.47716	2.91406
3619.31	2.44956	2.38455	1.53851	1.41235	3.51984	4.48631	1.55876	2.69287	2.32733	2.61454	2.36436	3.18549	2.78143	2.3357	2.47738	2.91443
3619.79	2.44978	2.38468	1.53863	1.41261	3.51982	4.48637	1.55886	2.693	2.3274	2.61474	2.36461	3.18576	2.78178	2.33585	2.4776	2.9148
3620.27	2.45001	2.38481	1.53875	1.41287	3.5198	4.48643	1.55897	2.69313	2.32747	2.61494	2.36486	3.18602	2.78214	2.336	2.47781	2.91517
3620.76	2.45023	2.38494	1.53886	1.41314	3.51978	4.48649	1.55907	2.69326	2.32754	2.61514	2.36511	3.18629	2.78249	2.33615	2.47803	2.91554
3621.24	2.45046	2.38507	1.53897	1.4134	3.51976	4.48655	1.55917	2.69339	2.32761	2.61534	2.36536	3.18655	2.78284	2.3363	2.47824	2.91591
3621.72	2.45068	2.3852	1.53909	1.41366	3.51974	4.4866	1.55927	2.69352	2.32768	2.61554	2.36561	3.18682	2.78319	2.33645	2.47846	2.91628
3622.2	2.45091	2.38533	1.5392	1.41392	3.51972	4.48666	1.55937	2.69365	2.32775	2.61574	2.36585	3.18708	2.78355	2.3366	2.47867	2.91665
3622.68	2.45113	2.38546	1.53931	1.41418	3.51969	4.48671	1.55947	2.69378	2.32782	2.61594	2.3661	3.18734	2.7839	2.33675	2.47888	2.91701
3623.17	2.45135	2.38558	1.53943	1.41445	3.51967	4.48677	1.55956	2.69391	2.32788	2.61615	2.36635	3.1876	2.78425	2.3369	2.47909	2.91738
3623.65	2.45158	2.38571	1.53954	1.41471	3.51965	4.48682	1.55965	2.69404	2.32795	2.61635	2.3666	3.18786	2.7846	2.33705	2.4793	2.91774
3624.13	2.4518	2.38584	1.53965	1.41497	3.51962	4.48687	1.55974	2.69418	2.32802	2.61655	2.36685	3.18812	2.78496	2.3372	2.47951	2.91811
3624.61	2.45202	2.38596	1.53976	1.41523	3.5196	4.48692	1.55983	2.69431	2.32808	2.61675	2.36709	3.18838	2.78531	2.33735	2.47972	2.91847
3625.09	2.45224	2.38609	1.53987	1.41548	3.51957	4.48697	1.55992	2.69444	2.32815	2.61694	2.36734	3.18864	2.78566	2.3375	2.47993	2.91883
3625.58	2.45246	2.38622	1.53998	1.41574	3.51955	4.48702	1.56	2.69458	2.32821	2.61714	2.36759	3.18889	2.78601	2.33765	2.48014	2.91919
3626.06	2.45268	2.38634	1.54009	1.416	3.51952	4.48707	1.56008	2.69471	2.32827	2.61734	2.36784	3.18915	2.78637	2.3378	2.48034	2.91955
3626.54	2.4529	2.38647	1.5402	1.41626	3.51949	4.48712	1.56016	2.69485	2.32834	2.61754	2.36808	3.1894	2.78672	2.33795	2.48055	2.9199
3627.02	2.45312	2.38659	1.5403	1.41652	3.51946	4.48716	1.56024	2.69499	2.3284	2.61774	2.36833	3.18965	2.78707	2.33811	2.48076	2.92026
3627.51	2.45334	2.38672	1.54041	1.41677	3.51943	4.48721	1.56032	2.69512	2.32846	2.61794	2.36858	3.1899	2.78742	2.33826	2.48096	2.92062
3627.99	2.45356	2.38684	1.54052	1.41703	3.5194	4.48725	1.56039	2.69526	2.32852	2.61814	2.36882	3.19016	2.78777	2.33841	2.48116	2.92097
3628.47	2.45378	2.38696	1.54062	1.41728	3.51937	4.4873	1.56046	2.6954	2.32858	2.61834	2.36907	3.1904	2.78813	2.33856	2.48137	2.92132
3628.95	2.454	2.38709	1.54073	1.41754	3.51934	4.48734	1.56053	2.69554	2.32864	2.61854	2.36931	3.19065	2.78848	2.33871	2.48157	2.92167
3629.43	2.45421	2.38721	1.54083	1.41779	3.51931	4.48738	1.5606	2.69568	2.3287	2.61873	2.36956	3.1909	2.78883	2.33886	2.48177	2.92202
3629.92	2.45443	2.38733	1.54094	1.41805	3.51928	4.48742	1.56067	2.69581	2.32876	2.61893	2.36981	3.19115	2.78918	2.33901	2.48197	2.92237
3630.4	2.45464	2.38745	1.54104	1.4183	3.51925	4.48747	1.56074	2.69595	2.32881	2.61913	2.37005	3.19139	2.78953	2.33916	2.48217	2.92272
3630.88	2.45486	2.38757	1.54114	1.41855	3.51921	4.48751	1.5608	2.69609	2.32887	2.61933	2.3703	3.19164	2.78988	2.33932	2.48237	2.92307
3631.36	2.45508	2.3877	1.54125	1.4188	3.51918	4.48755	1.56086	2.69623	2.32892	2.61953	2.37054	3.19188	2.79023	2.33947	2.48257	2.92341
3631.84	2.45529	2.38782	1.54135	1.41905	3.51915	4.48758	1.56092	2.69637	2.32898	2.61972	2.37079	3.19212	2.79058	2.33962	2.48276	2.92376
3632.33	2.4555	2.38793	1.54145	1.4193	3.51911	4.48762	1.56098	2.69652	2.32903	2.61992	2.37103	3.19236	2.79093	2.33977	2.48296	2.9241
3632.81	2.45572	2.38805	1.54155	1.41955	3.51908	4.48766	1.56103	2.69666	2.32909	2.62012	2.37128	3.1926	2.79128	2.33992	2.48315	2.92445
3633.29	2.45593	2.38817	1.54165	1.4198	3.51904	4.4877	1.56109	2.6968	2.32914	2.62031	2.37152	3.19284	2.79163	2.34007	2.48335	2.92479
3633.77	2.45614	2.38829	1.54175	1.42005	3.51901	4.48773	1.56114	2.69694	2.32919	2.62051	2.37176	3.19308	2.79198	2.34023	2.48354	2.92513
3634.26	2.45635	2.38841	1.54185	1.4203	3.51897	4.48777	1.56119	2.69708	2.32924	2.6207	2.37201	3.19332	2.79233	2.34038	2.48374	2.92547
3634.74	2.45656	2.38852	1.54195	1.42054	3.51894	4.4878	1.56124	2.69723	2.32929	2.6209	2.37225	3.19355	2.79268	2.34053	2.48393	2.9258
3635.22	2.45677	2.38864	1.54204	1.42079	3.5189	4.48784	1.56129	2.69737	2.32934	2.62109	2.37249	3.19379	2.79303	2.34068	2.48412	2.92614
3635.7	2.45698	2.38876	1.54214	1.42103	3.51886	4.48787	1.56133	2.69751	2.32939	2.62129	2.37274	3.19402	2.79338	2.34083	2.48431	2.92647
3636.18	2.45719	2.38887	1.54224	1.42128	3.51883	4.48791	1.56137	2.69766	2.32944	2.62148	2.37298	3.19425	2.79373	2.34099	2.4845	2.92681
3636.67	2.4574	2.38899	1.54233	1.42152	3.51879	4.48794	1.56142	2.6978	2.32949	2.62168	2.37322	3.19448	2.79407	2.34114	2.48469	2.92714
3637.15	2.45761	2.3891	1.54243	1.42176	3.51875	4.48797	1.56146	2.69795	2.32953	2.62187	2.37346	3.19471	2.79442	2.34129	2.48487	2.92747
3637.63	2.45781	2.38921	1.54252	1.422	3.51871	4.488	1.56149	2.69809	2.32958	2.62207	2.37371	3.19494	2.79477	2.34144	2.48506	2.9278
3638.11	2.45802	2.38933	1.54262	1.42225	3.51867	4.48804	1.56153	2.69824	2.32963	2.62226	2.37395	3.19517	2.79512	2.34159	2.48525	2.92813
3638.59	2.45823	2.38944	1.54271	1.42249	3.51864	4.48807	1.56157	2.69838	2.32967	2.62245	2.37419	3.1954	2.79546	2.34175	2.48543	2.92846
3639.08	2.45843	2.38955	1.5428	1.42272	3.5186	4.4881	1.5616	2.69853	2.32971	2.62264	2.37443	3.19562	2.79581	2.3419	2.48562	2.92879
3639.56	2.45864	2.38966	1.54289	1.42296	3.51856	4.48813	1.56163	2.69867	2.32976	2.62284	2.37467	3.19585	2.79615	2.34205	2.4858	2.92911
3640.04	2.45884	2.38977	1.54299	1.4232	3.51852	4.48816	1.56166	2.69882	2.3298	2.62303	2.37491	3.19607	2.7965	2.3422	2.48598	2.92944
3640.52	2.45904	2.38988	1.54308	1.42344	3.51848	4.48819	1.56169	2.69896	2.32984	2.62322	2.37515	3.19629	2.79684	2.34236	2.48617	2.92976
3641.01	2.45924	2.38999	1.54317	1.42367	3.51844	4.48822	1.56171	2.69911	2.32988	2.62341	2.37539	3.19651	2.79719	2.34251	2.48635	2.93008
3641.49	2.45945	2.3901	1.54326	1.42391	3.5184	4.48825	1.56174	2.69926	2.32992	2.6236	2.37563	3.19673	2.79753	2.34266	2.48653	2.9304
3641.97	2.45965	2.39021	1.54334	1.42414	3.51836	4.48828	1.56176	2.6994	2.32996	2.62379	2.37587	3.19695	2.79787	2.34281	2.48671	2.93072
3642.45	2.45985	2.39031	1.54343	1.42438	3.51832	4.48831	1.56178	2.69955	2.33	2.62398	2.37611	3.19717	2.79822	2.34297	2.48689	2.93104
3642.93	2.46005	2.39042	1.54352	1.42461	3.51828	4.48834	1.5618	2.6997	2.33004	2.62417	2.37635	3.19738	2.79856	2.34312	2.48706	2.93135
3643.42	2.46024	2.39053	1.54361	1.42484	3.51824	4.48837	1.56182	2.69984	2.33007	2.62436	2.37659	3.1976	2.7989	2.34327	2.48724	2.93167
3643.9	2.46044	2.39063	1.54369	1.42507	3.5182	4.48839	1.56184	2.69999	2.33011	2.62455	2.37682	3.19781	2.79924	2.34342	2.48742	2.93198
3644.38	2.46064	2.39074	1.54378	1.4253	3.51815	4.48842	1.56185	2.70014	2.33014	2.62474	2.37706	3.19802	2.79958	2.34357	2.48759	2.9323
3644.86	2.46084	2.39084	1.54386	1.42553	3.51811	4.48845	1.56187	2.70028	2.33018	2.62493	2.3773	3.19823	2.79992	2.34373	2.48776	2.93261
3645.34	2.46103	2.39094	1.54395	1.42576	3.51807	4.48848	1.56188	2.70043	2.33021	2.62511	2.37754	3.19844	2.80026	2.34388	2.48794	2.93292
3645.83	2.46123	2.39104	1.54403	1.42598	3.51803	4.48851	1.56189	2.70058	2.33024	2.6253	2.37777	3.19865	2.8006	2.34403	2.48811	2.93323
3646.31	2.46142	2.39115	1.54411	1.42621	3.51799	4.48853	1.5619	2.70073	2.33028	2.62549	2.37801	3.19886	2.80094	2.34418	2.48828	2.93353
3646.79	2.46161	2.39125	1.5442	1.42643	3.51795	4.48856	1.56191	2.70087	2.33031	2.62567	2.37824	3.19907	2.80128	2.34434	2.48845	2.93384
3647.27	2.4618	2.39135	1.54428	1.42666	3.51791	4.48859	1.56191	2.70102	2.33034	2.62586	2.37848	3.19927	2.80162	2.34449	2.48862	2.93414
3647.76	2.462	2.39144	1.54436	1.42688	3.51787	4.48862	1.56192	2.70117	2.33037	2.62604	2.37872	3.19948	2.80196	2.34464	2.48879	2.93445
3648.24	2.46219	2.39154	1.54444	1.4271	3.51783	4.48865	1.56192	2.70131	2.33039	2.62623	2.37895	3.19968	2.80229	2.34479	2.48896	2.93475
3648.72	2.46238	2.39164	1.54452	1.42732	3.51778	4.48867	1.56192	2.70146	2.33042	2.62641	2.37918	3.19988	2.80263	2.34494	2.48913	2.93505
3649.2	2.46257	2.39174	1.5446	1.42754	3.51774	4.4887	1.56192	2.70161	2.33045	2.6266	2.37942	3.20008	2.80296	2.3451	2.48929	2.93535
3649.68	2.46275	2.39183	1.54468	1.42776	3.5177	4.48873	1.56192	2.70176	2.33048	2.62678	2.37965	3.20028	2.8033	2.34525	2.48946	2.93565
3650.17	2.46294	2.39193	1.54476	1.42798	3.51766	4.48876	1.56192	2.7019	2.3305	2.62696	2.37989	3.20048	2.80363	2.3454	2.48962	2.93595
3650.65	2.46313	2.39202	1.54483	1.42819	3.51762	4.48879	1.56192	2.70205	2.33052	2.62715	2.38012	3.20068	2.80397	2.34555	2.48979	2.93624
3651.13	2.46331	2.39212	1.54491	1.42841	3.51758	4.48881	1.56191	2.7022	2.33055	2.62733	2.38035	3.20087	2.8043	2.34571	2.48995	2.93654
3651.61	2.4635	2.39221	1.54499	1.42862	3.51754	4.48884	1.56191	2.70234	2.33057	2.62751	2.38058	3.20107	2.80463	2.34586	2.49011	2.93683
3652.09	2.46368	2.3923	1.54506	1.42883	3.5175	4.48887	1.5619	2.70249	2.33059	2.62769	2.38082	3.20126	2.80496	2.34601	2.49027	2.93712
3652.58	2.46386	2.39239	1.54514	1.42905	3.51746	4.4889	1.56189	2.70264	2.33061	2.62787	2.38105	3.20145	2.8053	2.34616	2.49043	2.93741
3653.06	2.46405	2.39248	1.54521	1.42926	3.51742	4.48893	1.56188	2.70278	2.33063	2.62805	2.38128	3.20164	2.80563	2.34631	2.49059	2.9377
3653.54	2.46423	2.39257	1.54528	1.42947	3.51738	4.48896	1.56187	2.70293	2.33065	2.62823	2.38151	3.20183	2.80596	2.34647	2.49075	2.93799
3654.02	2.46441	2.39266	1.54536	1.42967	3.51734	4.48899	1.56186	2.70307	2.33067	2.62841	2.38174	3.20202	2.80628	2.34662	2.49091	2.93827
3654.51	2.46459	2.39275	1.54543	1.42988	3.5173	4.48902	1.56185	2.70322	2.33069	2.62859	2.38197	3.20221	2.80661	2.34677	2.49106	2.93856
3654.99	2.46477	2.39284	1.5455	1.43009	3.51726	4.48905	1.56183	2.70336	2.3307	2.62876	2.3822	3.20239	2.80694	2.34692	2.49122	2.93884
3655.47	2.46494	2.39292	1.54557	1.43029	3.51722	4.48908	1.56182	2.70351	2.33072	2.62894	2.38243	3.20258	2.80727	2.34707	2.49137	2.93912
3655.95	2.46512	2.39301	1.54564	1.4305	3.51718	4.48911	1.5618	2.70365	2.33074	2.62912	2.38266	3.20276	2.80759	2.34722	2.49153	2.9394
3656.43	2.4653	2.39309	1.54571	1.4307	3.51714	4.48914	1.56178	2.7038	2.33075	2.62929	2.38288	3.20295	2.80792	2.34738	2.49168	2.93968
3656.91	2.46547	2.39317	1.54578	1.4309	3.5171	4.48917	1.56176	2.70394	2.33076	2.62947	2.38311	3.20313	2.80824	2.34753	2.49183	2.93996
3657.4	2.46564	2.39326	1.54584	1.4311	3.51707	4.48921	1.56174	2.70409	2.33077	2.62964	2.38334	3.20331	2.80857	2.34768	2.49198	2.94024
3657.88	2.46582	2.39334	1.54591	1.4313	3.51703	4.48924	1.56172	2.70423	2.33079	2.62982	2.38357	3.20349	2.80889	2.34783	2.49213	2.94051
3658.36	2.46599	2.39342	1.54598	1.4315	3.51699	4.48927	1.5617	2.70438	2.3308	2.62999	2.38379	3.20366	2.80921	2.34798	2.49228	2.94079
3658.84	2.46616	2.3935	1.54604	1.4317	3.51695	4.4893	1.56167	2.70452	2.33081	2.63016	2.38402	3.20384	2.80954	2.34813	2.49243	2.94106
3659.33	2.46633	2.39358	1.54611	1.43189	3.51692	4.48934	1.56165	2.70466	2.33082	2.63034	2.38424	3.20401	2.80986	2.34829	2.49258	2.94133
3659.81	2.4665	2.39366	1.54617	1.43209	3.51688	4.48937	1.56162	2.7048	2.33082	2.63051	2.38447	3.20419	2.81018	2.34844	2.49273	2.9416
3660.29	2.46667	2.39373	1.54624	1.43228	3.51684	4.48941	1.5616	2.70495	2.33083	2.63068	2.38469	3.20436	2.8105	2.34859	2.49287	2.94187
3660.77	2.46683	2.39381	1.5463	1.43247	3.51681	4.48944	1.56157	2.70509	2.33084	2.63085	2.38492	3.20453	2.81081	2.34874	2.49302	2.94213
3661.25	2.467	2.39389	1.54636	1.43266	3.51677	4.48948	1.56154	2.70523	2.33084	2.63102	2.38514	3.2047	2.81113	2.34889	2.49316	2.9424
3661.74	2.46716	2.39396	1.54643	1.43285	3.51674	4.48952	1.56151	2.70537	2.33085	2.63119	2.38537	3.20487	2.81145	2.34904	2.49331	2.94266
3662.22	2.46733	2.39403	1.54649	1.43304	3.51671	4.48955	1.56148	2.70551	2.33085	2.63135	2.38559	3.20504	2.81177	2.34919	2.49345	2.94293
3662.7	2.46749	2.39411	1.54655	1.43323	3.51667	4.48959	1.56145	2.70565	2.33085	2.63152	2.38581	3.20521	2.81208	2.34934	2.49359	2.94319
3663.18	2.46765	2.39418	1.54661	1.43342	3.51664	4.48963	1.56142	2.70579	2.33085	2.63169	2.38603	3.20537	2.8124	2.3495	2.49373	2.94345
3663.66	2.46781	2.39425	1.54667	1.4336	3.51661	4.48967	1.56139	2.70593	2.33085	2.63186	2.38626	3.20554	2.81271	2.34965	2.49387	2.94371
3664.15	2.46797	2.39432	1.54673	1.43378	3.51657	4.48971	1.56135	2.70607	2.33085	2.63202	2.38648	3.2057	2.81302	2.3498	2.49401	2.94396
3664.63	2.46813	2.39439	1.54678	1.43397	3.51654	4.48975	1.56132	2.70621	2.33085	2.63219	2.3867	3.20586	2.81334	2.34995	2.49415	2.94422
3665.11	2.46829	2.39445	1.54684	1.43415	3.51651	4.48979	1.56128	2.70635	2.33085	2.63235	2.38692	3.20602	2.81365	2.3501	2.49429	2.94447
3665.59	2.46845	2.39452	1.5469	1.43433	3.51648	4.48983	1.56124	2.70649	2.33085	2.63251	2.38714	3.20618	2.81396	2.35025	2.49442	2.94473
3666.08	2.4686	2.39459	1.54695	1.43451	3.51645	4.48988	1.56121	2.70662	2.33084	2.63268	2.38736	3.20634	2.81427	2.3504	2.49456	2.94498
3666.56	2.46876	2.39465	1.54701	1.43468	3.51642	4.48992	1.56117	2.70676	2.33084	2.63284	2.38758	3.2065	2.81458	2.35055	2.49469	2.94523
3667.04	2.46891	2.39472	1.54706	1.43486	3.51639	4.48997	1.56113	2.7069	2.33083	2.633	2.3878	3.20666	2.81488	2.3507	2.49483	2.94548
3667.52	2.46906	2.39478	1.54712	1.43503	3.51636	4.49001	1.56109	2.70703	2.33083	2.63316	2.38801	3.20681	2.81519	2.35085	2.49496	2.94572
3668	2.46921	2.39484	1.54717	1.43521	3.51633	4.49006	1.56105	2.70717	2.33082	2.63332	2.38823	3.20697	2.8155	2.351	2.49509	2.94597
3668.49	2.46936	2.3949	1.54722	1.43538	3.51631	4.49011	1.56101	2.7073	2.33081	2.63348	2.38845	3.20712	2.8158	2.35115	2.49522	2.94621
3668.97	2.46951	2.39496	1.54727	1.43555	3.51628	4.49015	1.56096	2.70743	2.3308	2.63364	2.38867	3.20727	2.81611	2.3513	2.49535	2.94646
3669.45	2.46966	2.39502	1.54733	1.43572	3.51625	4.4902	1.56092	2.70757	2.33079	2.6338	2.38888	3.20742	2.81641	2.35145	2.49548	2.9467
3669.93	2.46981	2.39508	1.54738	1.43589	3.51623	4.49025	1.56087	2.7077	2.33078	2.63395	2.3891	3.20757	2.81671	2.3516	2.49561	2.94694
3670.41	2.46995	2.39514	1.54743	1.43605	3.5162	4.4903	1.56083	2.70783	2.33077	2.63411	2.38931	3.20772	2.81701	2.35175	2.49574	2.94718
3670.9	2.4701	2.39519	1.54747	1.43622	3.51618	4.49036	1.56078	2.70796	2.33076	2.63426	2.38953	3.20787	2.81732	2.3519	2.49587	2.94742
3671.38	2.47024	2.39525	1.54752	1.43638	3.51616	4.49041	1.56074	2.70809	2.33074	2.63442	2.38974	3.20801	2.81762	2.35205	2.49599	2.94765
3671.86	2.47038	2.3953	1.54757	1.43654	3.51613	4.49046	1.56069	2.70822	2.33073	2.63457	2.38996	3.20816	2.81791	2.3522	2.49612	2.94789
3672.34	2.47052	2.39535	1.54762	1.43671	3.51611	4.49052	1.56064	2.70835	2.33071	2.63473	2.39017	3.2083	2.81821	2.35235	2.49624	2.94812
3672.82	2.47066	2.39541	1.54766	1.43687	3.51609	4.49057	1.56059	2.70848	2.3307	2.63488	2.39038	3.20844	2.81851	2.3525	2.49637	2.94835
3673.31	2.4708	2.39546	1.54771	1.43702	3.51607	4.49063	1.56054	2.70861	2.33068	2.63503	2.39059	3.20858	2.81881	2.35265	2.49649	2.94858
3673.79	2.47094	2.39551	1.54775	1.43718	3.51605	4.49069	1.56049	2.70874	2.33066	2.63518	2.39081	3.20872	2.8191	2.3528	2.49661	2.94881
3674.27	2.47108	2.39556	1.5478	1.43734	3.51603	4.49075	1.56044	2.70886	2.33064	2.63533	2.39102	3.20886	2.8194	2.35295	2.49673	2.94904
3674.75	2.47121	2.3956	1.54784	1.43749	3.51602	4.49081	1.56039	2.70899	2.33062	2.63548	2.39123	3.209	2.81969	2.3531	2.49685	2.94926
3675.24	2.47135	2.39565	1.54789	1.43765	3.516	4.49087	1.56034	2.70911	2.3306	2.63563	2.39144	3.20914	2.81998	2.35325	2.49697	2.94949
3675.72	2.47148	2.3957	1.54793	1.4378	3.51598	4.49093	1.56028	2.70924	2.33058	2.63577	2.39165	3.20928	2.82027	2.3534	2.49709	2.94971
3676.2	2.47161	2.39574	1.54797	1.43795	3.51597	4.491	1.56023	2.70936	2.33056	2.63592	2.39186	3.20941	2.82056	2.35355	2.49721	2.94993
3676.68	2.47174	2.39579	1.54801	1.4381	3.51595	4.49106	1.56017	2.70948	2.33053	2.63607	2.39207	3.20954	2.82085	2.3537	2.49733	2.95015
3677.16	2.47187	2.39583	1.54805	1.43825	3.51594	4.49113	1.56012	2.70961	2.33051	2.63621	2.39228	3.20968	2.82114	2.35385	2.49744	2.95037
3677.65	2.472	2.39587	1.54809	1.43839	3.51593	4.4912	1.56006	2.70973	2.33048	2.63636	2.39248	3.20981	2.82143	2.35399	2.49756	2.95059
3678.13	2.47213	2.39591	1.54813	1.43854	3.51591	4.49127	1.56	2.70985	2.33046	2.6365	2.39269	3.20994	2.82172	2.35414	2.49767	2.95081
3678.61	2.47225	2.39595	1.54817	1.43868	3.5159	4.49134	1.55995	2.70997	2.33043	2.63664	2.3929	3.21007	2.822	2.35429	2.49779	2.95102
3679.09	2.47238	2.39599	1.5482	1.43882	3.51589	4.49141	1.55989	2.71009	2.3304	2.63678	2.39311	3.2102	2.82229	2.35444	2.4979	2.95123
3679.57	2.4725	2.39603	1.54824	1.43896	3.51588	4.49148	1.55983	2.7102	2.33037	2.63692	2.39331	3.21032	2.82257	2.35459	2.49801	2.95145
3680.06	2.47262	2.39606	1.54828	1.4391	3.51587	4.49155	1.55977	2.71032	2.33034	2.63706	2.39352	3.21045	2.82285	2.35474	2.49812	2.95166
3680.54	2.47274	2.3961	1.54831	1.43924	3.51587	4.49163	1.55971	2.71044	2.33031	2.6372	2.39372	3.21058	2.82313	2.35489	2.49823	2.95186
3681.02	2.47286	2.39613	1.54835	1.43938	3.51586	4.49171	1.55964	2.71055	2.33028	2.63734	2.39393	3.2107	2.82342	2.35503	2.49834	2.95207
3681.5	2.47298	2.39617	1.54838	1.43951	3.51585	4.49179	1.55958	2.71066	2.33025	2.63748	2.39413	3.21082	2.8237	2.35518	2.49845	2.95228
3681.99	2.4731	2.3962	1.54841	1.43965	3.51585	4.49186	1.55952	2.71078	2.33021	2.63761	2.39434	3.21095	2.82397	2.35533	2.49856	2.95248
3682.47	2.47321	2.39623	1.54845	1.43978	3.51585	4.49195	1.55945	2.71089	2.33018	2.63775	2.39454	3.21107	2.82425	2.35548	2.49867	2.95269
3682.95	2.47333	2.39626	1.54848	1.43991	3.51584	4.49203	1.55939	2.711	2.33014	2.63788	2.39474	3.21119	2.82453	2.35563	2.49877	2.95289
3683.43	2.47344	2.39629	1.54851	1.44004	3.51584	4.49211	1.55932	2.71111	2.33011	2.63801	2.39494	3.21131	2.8248	2.35578	2.49888	2.95309
3683.91	2.47355	2.39632	1.54854	1.44017	3.51584	4.4922	1.55926	2.71122	2.33007	2.63815	2.39514	3.21142	2.82508	2.35592	2.49898	2.95329
3684.4	2.47367	2.39634	1.54857	1.4403	3.51584	4.49228	1.55919	2.71133	2.33003	2.63828	2.39535	3.21154	2.82535	2.35607	2.49909	2.95348
3684.88	2.47377	2.39637	1.5486	1.44043	3.51584	4.49237	1.55912	2.71144	2.32999	2.63841	2.39555	3.21166	2.82563	2.35622	2.49919	2.95368
3685.36	2.47388	2.39639	1.54863	1.44055	3.51585	4.49246	1.55905	2.71154	2.32995	2.63854	2.39575	3.21177	2.8259	2.35637	2.49929	2.95387
3685.84	2.47399	2.39642	1.54866	1.44067	3.51585	4.49255	1.55899	2.71165	2.32991	2.63867	2.39595	3.21189	2.82617	2.35651	2.49939	2.95407
3686.32	2.4741	2.39644	1.54868	1.44079	3.51585	4.49264	1.55892	2.71175	2.32987	2.63879	2.39615	3.212	2.82644	2.35666	2.49949	2.95426
3686.81	2.4742	2.39646	1.54871	1.44091	3.51586	4.49274	1.55884	2.71186	2.32982	2.63892	2.39634	3.21211	2.82671	2.35681	2.49959	2.95445
3687.29	2.4743	2.39648	1.54874	1.44103	3.51587	4.49283	1.55877	2.71196	2.32978	2.63905	2.39654	3.21222	2.82698	2.35696	2.49969	2.95464
3687.77	2.47441	2.3965	1.54876	1.44115	3.51587	4.49293	1.5587	2.71206	2.32974	2.63917	2.39674	3.21233	2.82724	2.3571	2.49979	2.95483
3688.25	2.47451	2.39652	1.54878	1.44127	3.51588	4.49303	1.55863	2.71216	2.32969	2.6393	2.39694	3.21244	2.82751	2.35725	2.49989	2.95501
3688.74	2.47461	2.39654	1.54881	1.44138	3.51589	4.49313	1.55855	2.71226	2.32964	2.63942	2.39713	3.21255	2.82777	2.3574	2.49999	2.9552
3689.22	2.4747	2.39655	1.54883	1.4415	3.5159	4.49323	1.55848	2.71236	2.3296	2.63954	2.39733	3.21266	2.82804	2.35754	2.50008	2.95538
3689.7	2.4748	2.39657	1.54885	1.44161	3.51592	4.49333	1.5584	2.71246	2.32955	2.63966	2.39753	3.21276	2.8283	2.35769	2.50018	2.95556
3690.18	2.4749	2.39658	1.54888	1.44172	3.51593	4.49344	1.55833	2.71255	2.3295	2.63978	2.39772	3.21287	2.82856	2.35784	2.50027	2.95574
3690.66	2.47499	2.39659	1.5489	1.44183	3.51594	4.49355	1.55825	2.71265	2.32945	2.6399	2.39792	3.21298	2.82882	2.35799	2.50037	2.95592
3691.15	2.47508	2.39661	1.54892	1.44194	3.51596	4.49365	1.55817	2.71274	2.3294	2.64002	2.39811	3.21308	2.82908	2.35813	2.50046	2.9561
3691.63	2.47517	2.39662	1.54894	1.44204	3.51598	4.49376	1.55809	2.71283	2.32935	2.64014	2.3983	3.21318	2.82934	2.35828	2.50055	2.95627
3692.11	2.47526	2.39663	1.54895	1.44215	3.516	4.49388	1.55801	2.71292	2.32929	2.64025	2.3985	3.21328	2.8296	2.35842	2.50064	2.95645
3692.59	2.47535	2.39663	1.54897	1.44225	3.51601	4.49399	1.55793	2.71301	2.32924	2.64037	2.39869	3.21338	2.82985	2.35857	2.50073	2.95662
3693.07	2.47544	2.39664	1.54899	1.44235	3.51604	4.4941	1.55785	2.7131	2.32918	2.64048	2.39888	3.21348	2.83011	2.35872	2.50082	2.95679
3693.56	2.47553	2.39665	1.54901	1.44246	3.51606	4.49422	1.55777	2.71319	2.32913	2.64059	2.39907	3.21358	2.83036	2.35886	2.50091	2.95697
3694.04	2.47561	2.39665	1.54902	1.44256	3.51608	4.49434	1.55768	2.71328	2.32907	2.64071	2.39927	3.21368	2.83062	2.35901	2.501	2.95713
3694.52	2.47569	2.39666	1.54904	1.44265	3.5161	4.49446	1.5576	2.71336	2.32901	2.64082	2.39946	3.21378	2.83087	2.35916	2.50109	2.9573
3695	2.47578	2.39666	1.54905	1.44275	3.51613	4.49458	1.55752	2.71345	2.32896	2.64093	2.39965	3.21388	2.83112	2.3593	2.50118	2.95747
3695.49	2.47586	2.39666	1.54907	1.44285	3.51616	4.4947	1.55743	2.71353	2.3289	2.64104	2.39984	3.21397	2.83137	2.35945	2.50126	2.95763
3695.97	2.47594	2.39666	1.54908	1.44294	3.51618	4.49483	1.55734	2.71361	2.32884	2.64114	2.40003	3.21407	2.83162	2.35959	2.50135	2.9578
3696.45	2.47601	2.39666	1.54909	1.44303	3.51621	4.49496	1.55726	2.7137	2.32878	2.64125	2.40021	3.21416	2.83187	2.35974	2.50143	2.95796
3696.93	2.47609	2.39666	1.54911	1.44313	3.51624	4.49509	1.55717	2.71377	2.32871	2.64136	2.4004	3.21425	2.83212	2.35989	2.50152	2.95812
3697.41	2.47617	2.39666	1.54912	1.44322	3.51627	4.49522	1.55708	2.71385	2.32865	2.64146	2.40059	3.21435	2.83236	2.36003	2.5016	2.95828
3697.9	2.47624	2.39666	1.54913	1.44331	3.51631	4.49535	1.55699	2.71393	2.32859	2.64156	2.40078	3.21444	2.83261	2.36018	2.50168	2.95844
3698.38	2.47631	2.39665	1.54914	1.44339	3.51634	4.49548	1.5569	2.71401	2.32852	2.64167	2.40096	3.21453	2.83285	2.36032	2.50177	2.95859
3698.86	2.47638	2.39665	1.54915	1.44348	3.51638	4.49562	1.5568	2.71408	2.32846	2.64177	2.40115	3.21462	2.83309	2.36047	2.50185	2.95875
3699.34	2.47645	2.39664	1.54916	1.44356	3.51641	4.49576	1.55671	2.71415	2.32839	2.64187	2.40134	3.21471	2.83334	2.36061	2.50193	2.9589
3699.82	2.47652	2.39663	1.54917	1.44365	3.51645	4.4959	1.55662	2.71423	2.32833	2.64197	2.40152	3.2148	2.83358	2.36076	2.50201	2.95905
3700.31	2.47659	2.39662	1.54917	1.44373	3.51649	4.49604	1.55652	2.7143	2.32826	2.64207	2.40171	3.21488	2.83382	2.3609	2.50209	2.9592
3700.79	2.47666	2.39661	1.54918	1.44381	3.51653	4.49618	1.55642	2.71437	2.32819	2.64216	2.40189	3.21497	2.83406	2.36105	2.50216	2.95935
3701.27	2.47672	2.3966	1.54919	1.44389	3.51657	4.49633	1.55633	2.71443	2.32812	2.64226	2.40208	3.21506	2.8343	2.36119	2.50224	2.9595
3701.75	2.47678	2.39659	1.54919	1.44397	3.51662	4.49647	1.55623	2.7145	2.32805	2.64235	2.40226	3.21514	2.83453	2.36134	2.50232	2.95965
3702.24	2.47684	2.39658	1.5492	1.44405	3.51666	4.49662	1.55613	2.71457	2.32798	2.64245	2.40244	3.21523	2.83477	2.36148	2.5024	2.95979
3702.72	2.4769	2.39656	1.5492	1.44412	3.51671	4.49677	1.55603	2.71463	2.3279	2.64254	2.40262	3.21531	2.835	2.36163	2.50247	2.95994
3703.2	2.47696	2.39655	1.5492	1.4442	3.51675	4.49693	1.55593	2.71469	2.32783	2.64263	2.40281	3.21539	2.83524	2.36177	2.50255	2.96008
3703.68	2.47702	2.39653	1.54921	1.44427	3.5168	4.49708	1.55583	2.71475	2.32776	2.64272	2.40299	3.21548	2.83547	2.36191	2.50262	2.96022
3704.16	2.47708	2.39652	1.54921	1.44434	3.51685	4.49724	1.55572	2.71481	2.32768	2.64281	2.40317	3.21556	2.8357	2.36206	2.50269	2.96036
3704.65	2.47713	2.3965	1.54921	1.44441	3.5169	4.49739	1.55562	2.71487	2.3276	2.6429	2.40335	3.21564	2.83593	2.3622	2.50277	2.9605
3705.13	2.47719	2.39648	1.54921	1.44448	3.51696	4.49755	1.55551	2.71493	2.32753	2.64299	2.40353	3.21572	2.83616	2.36235	2.50284	2.96064
3705.61	2.47724	2.39646	1.54921	1.44455	3.51701	4.49772	1.55541	2.71499	2.32745	2.64308	2.40371	3.2158	2.83639	2.36249	2.50291	2.96077
3706.09	2.47729	2.39644	1.54921	1.44462	3.51707	4.49788	1.5553	2.71504	2.32737	2.64316	2.40389	3.21588	2.83662	2.36264	2.50298	2.9609
3706.57	2.47734	2.39641	1.54921	1.44468	3.51712	4.49805	1.55519	2.71509	2.32729	2.64324	2.40407	3.21595	2.83685	2.36278	2.50305	2.96104
3707.06	2.47738	2.39639	1.54921	1.44475	3.51718	4.49821	1.55508	2.71514	2.32721	2.64333	2.40425	3.21603	2.83707	2.36292	2.50312	2.96117
3707.54	2.47743	2.39637	1.5492	1.44481	3.51724	4.49838	1.55497	2.7152	2.32713	2.64341	2.40442	3.21611	2.8373	2.36307	2.50319	2.9613
3708.02	2.47748	2.39634	1.5492	1.44487	3.5173	4.49855	1.55486	2.71524	2.32705	2.64349	2.4046	3.21618	2.83752	2.36321	2.50326	2.96143
3708.5	2.47752	2.39631	1.5492	1.44493	3.51736	4.49873	1.55475	2.71529	2.32697	2.64357	2.40478	3.21626	2.83775	2.36335	2.50332	2.96156
3708.99	2.47756	2.39629	1.54919	1.44499	3.51743	4.4989	1.55463	2.71534	2.32688	2.64365	2.40495	3.21633	2.83797	2.3635	2.50339	2.96168
3709.47	2.4776	2.39626	1.54919	1.44505	3.51749	4.49908	1.55452	2.71538	2.3268	2.64373	2.40513	3.21641	2.83819	2.36364	2.50346	2.96181
3709.95	2.47764	2.39623	1.54918	1.44511	3.51756	4.49926	1.5544	2.71543	2.32671	2.6438	2.40531	3.21648	2.83841	2.36378	2.50352	2.96193
3710.43	2.47768	2.3962	1.54917	1.44516	3.51763	4.49944	1.55429	2.71547	2.32663	2.64388	2.40548	3.21655	2.83863	2.36393	2.50359	2.96205
3710.91	2.47772	2.39617	1.54917	1.44522	3.51769	4.49962	1.55417	2.71551	2.32654	2.64395	2.40565	3.21662	2.83885	2.36407	2.50365	2.96217
3711.39	2.47775	2.39613	1.54916	1.44527	3.51777	4.49981	1.55405	2.71555	2.32645	2.64402	2.40583	3.2167	2.83906	2.36421	2.50372	2.96229
3711.88	2.47778	2.3961	1.54915	1.44532	3.51784	4.5	1.55393	2.71558	2.32636	2.64409	2.406	3.21677	2.83928	2.36436	2.50378	2.96241
3712.36	2.47782	2.39606	1.54914	1.44537	3.51791	4.50019	1.55381	2.71562	2.32627	2.64416	2.40618	3.21684	2.83949	2.3645	2.50384	2.96253
3712.84	2.47785	2.39603	1.54913	1.44542	3.51799	4.50038	1.55368	2.71565	2.32618	2.64423	2.40635	3.21691	2.83971	2.36464	2.5039	2.96264
3713.32	2.47788	2.39599	1.54912	1.44547	3.51806	4.50057	1.55356	2.71569	2.32609	2.6443	2.40652	3.21697	2.83992	2.36478	2.50396	2.96275
3713.81	2.4779	2.39595	1.54911	1.44552	3.51814	4.50076	1.55344	2.71572	2.326	2.64437	2.40669	3.21704	2.84013	2.36493	2.50402	2.96287
3714.29	2.47793	2.39591	1.5491	1.44556	3.51822	4.50096	1.55331	2.71575	2.32591	2.64443	2.40686	3.21711	2.84034	2.36507	2.50408	2.96298
3714.77	2.47796	2.39588	1.54909	1.44561	3.5183	4.50116	1.55318	2.71578	2.32581	2.6445	2.40703	3.21718	2.84055	2.36521	2.50414	2.96309
3715.25	2.47798	2.39583	1.54907	1.44565	3.51838	4.50136	1.55306	2.7158	2.32572	2.64456	2.4072	3.21724	2.84076	2.36535	2.5042	2.9632
3715.73	2.478	2.39579	1.54906	1.44569	3.51846	4.50156	1.55293	2.71583	2.32562	2.64462	2.40737	3.21731	2.84097	2.3655	2.50426	2.9633
3716.22	2.47802	2.39575	1.54904	1.44573	3.51855	4.50177	1.5528	2.71585	2.32553	2.64469	2.40754	3.21737	2.84118	2.36564	2.50432	2.96341
3716.7	2.47804	2.39571	1.54903	1.44577	3.51863	4.50197	1.55267	2.71588	2.32543	2.64475	2.40771	3.21744	2.84139	2.36578	2.50437	2.96351
3717.18	2.47806	2.39566	1.54901	1.44581	3.51872	4.50218	1.55253	2.7159	2.32533	2.6448	2.40788	3.2175	2.84159	2.36592	2.50443	2.96362
3717.66	2.47808	2.39561	1.549	1.44585	3.51881	4.50239	1.5524	2.71592	2.32523	2.64486	2.40805	3.21757	2.8418	2.36606	2.50448	2.96372
3718.14	2.47809	2.39557	1.54898	1.44589	3.5189	4.5026	1.55227	2.71593	2.32513	2.64492	2.40822	3.21763	2.842	2.36621	2.50454	2.96382
3718.63	2.47811	2.39552	1.54896	1.44592	3.51899	4.50282	1.55213	2.71595	2.32503	2.64497	2.40839	3.21769	2.8422	2.36635	2.50459	2.96392
3719.11	2.47812	2.39547	1.54894	1.44596	3.51909	4.50304	1.55199	2.71597	2.32493	2.64503	2.40855	3.21775	2.8424	2.36649	2.50465	2.96402
3719.59	2.47813	2.39542	1.54893	1.44599	3.51918	4.50325	1.55186	2.71598	2.32483	2.64508	2.40872	3.21782	2.84261	2.36663	2.5047	2.96411
3720.07	2.47814	2.39537	1.54891	1.44602	3.51928	4.50347	1.55172	2.71599	2.32473	2.64513	2.40889	3.21788	2.84281	2.36677	2.50475	2.96421
3720.56	2.47815	2.39532	1.54889	1.44606	3.51937	4.5037	1.55158	2.716	2.32462	2.64518	2.40905	3.21794	2.843	2.36691	2.5048	2.9643
3721.04	2.47815	2.39527	1.54887	1.44609	3.51947	4.50392	1.55144	2.71601	2.32452	2.64523	2.40922	3.218	2.8432	2.36706	2.50485	2.9644
3721.52	2.47816	2.39521	1.54884	1.44612	3.51957	4.50415	1.55129	2.71602	2.32442	2.64528	2.40938	3.21806	2.8434	2.3672	2.5049	2.96449
3722	2.47816	2.39516	1.54882	1.44614	3.51968	4.50437	1.55115	2.71602	2.32431	2.64533	2.40954	3.21812	2.8436	2.36734	2.50495	2.96458
3722.48	2.47817	2.3951	1.5488	1.44617	3.51978	4.5046	1.55101	2.71603	2.3242	2.64537	2.40971	3.21817	2.84379	2.36748	2.505	2.96467
3722.97	2.47817	2.39505	1.54878	1.4462	3.51988	4.50483	1.55086	2.71603	2.3241	2.64542	2.40987	3.21823	2.84399	2.36762	2.50505	2.96475
3723.45	2.47817	2.39499	1.54875	1.44622	3.51999	4.50507	1.55071	2.71603	2.32399	2.64546	2.41004	3.21829	2.84418	2.36776	2.5051	2.96484
3723.93	2.47817	2.39493	1.54873	1.44625	3.5201	4.5053	1.55057	2.71603	2.32388	2.6455	2.4102	3.21835	2.84437	2.3679	2.50515	2.96493
3724.41	2.47816	2.39487	1.5487	1.44627	3.52021	4.50554	1.55042	2.71603	2.32377	2.64554	2.41036	3.2184	2.84456	2.36804	2.50519	2.96501
3724.89	2.47816	2.39481	1.54868	1.44629	3.52032	4.50578	1.55027	2.71602	2.32366	2.64558	2.41052	3.21846	2.84475	2.36818	2.50524	2.96509
3725.38	2.47815	2.39475	1.54865	1.44631	3.52043	4.50602	1.55012	2.71602	2.32355	2.64562	2.41068	3.21852	2.84494	2.36832	2.50529	2.96517
3725.86	2.47814	2.39469	1.54862	1.44633	3.52054	4.50626	1.54997	2.71601	2.32343	2.64566	2.41084	3.21857	2.84513	2.36846	2.50533	2.96525
3726.34	2.47814	2.39462	1.5486	1.44635	3.52066	4.50651	1.54982	2.716	2.32332	2.64569	2.41101	3.21863	2.84532	2.3686	2.50538	2.96533
3726.82	2.47813	2.39456	1.54857	1.44637	3.52077	4.50675	1.54966	2.71599	2.32321	2.64573	2.41117	3.21868	2.84551	2.36874	2.50542	2.96541
3727.3	2.47811	2.3945	1.54854	1.44639	3.52089	4.507	1.54951	2.71598	2.32309	2.64576	2.41132	3.21873	2.8457	2.36888	2.50546	2.96549
3727.79	2.4781	2.39443	1.54851	1.4464	3.52101	4.50725	1.54935	2.71597	2.32298	2.64579	2.41148	3.21879	2.84588	2.36902	2.50551	2.96556
3728.27	2.47809	2.39436	1.54848	1.44642	3.52113	4.50751	1.5492	2.71595	2.32286	2.64583	2.41164	3.21884	2.84607	2.36916	2.50555	2.96564
3728.75	2.47807	2.3943	1.54845	1.44643	3.52125	4.50776	1.54904	2.71594	2.32275	2.64586	2.4118	3.21889	2.84625	2.3693	2.50559	2.96571
3729.23	2.47805	2.39423	1.54842	1.44644	3.52137	4.50802	1.54888	2.71592	2.32263	2.64588	2.41196	3.21895	2.84643	2.36944	2.50563	2.96578
3729.72	2.47804	2.39416	1.54839	1.44646	3.5215	4.50827	1.54872	2.7159	2.32251	2.64591	2.41212	3.219	2.84662	2.36958	2.50567	2.96585
3730.2	2.47802	2.39409	1.54836	1.44647	3.52162	4.50853	1.54856	2.71588	2.32239	2.64594	2.41227	3.21905	2.8468	2.36972	2.50571	2.96592
3730.68	2.47799	2.39402	1.54832	1.44648	3.52175	4.50879	1.5484	2.71586	2.32227	2.64596	2.41243	3.2191	2.84698	2.36986	2.50575	2.96599
3731.16	2.47797	2.39394	1.54829	1.44649	3.52188	4.50906	1.54824	2.71583	2.32215	2.64599	2.41259	3.21915	2.84716	2.37	2.50579	2.96605
3731.64	2.47795	2.39387	1.54825	1.4465	3.52201	4.50932	1.54808	2.71581	2.32203	2.64601	2.41274	3.2192	2.84734	2.37014	2.50583	2.96612
3732.13	2.47792	2.3938	1.54822	1.4465	3.52214	4.50959	1.54792	2.71578	2.32191	2.64603	2.4129	3.21925	2.84752	2.37028	2.50587	2.96618
3732.61	2.4779	2.39372	1.54818	1.44651	3.52227	4.50986	1.54775	2.71575	2.32178	2.64605	2.41306	3.2193	2.84769	2.37041	2.50591	2.96625
3733.09	2.47787	2.39365	1.54815	1.44652	3.5224	4.51013	1.54759	2.71572	2.32166	2.64607	2.41321	3.21935	2.84787	2.37055	2.50594	2.96631
3733.57	2.47784	2.39357	1.54811	1.44652	3.52254	4.5104	1.54742	2.71569	2.32154	2.64609	2.41337	3.2194	2.84804	2.37069	2.50598	2.96637
3734.05	2.47781	2.3935	1.54808	1.44653	3.52267	4.51067	1.54726	2.71566	2.32141	2.6461	2.41352	3.21945	2.84822	2.37083	2.50602	2.96643
3734.54	2.47777	2.39342	1.54804	1.44653	3.52281	4.51095	1.54709	2.71562	2.32129	2.64612	2.41367	3.21949	2.84839	2.37097	2.50605	2.96649
3735.02	2.47774	2.39334	1.548	1.44653	3.52295	4.51123	1.54692	2.71558	2.32116	2.64613	2.41383	3.21954	2.84857	2.37111	2.50609	2.96654
3735.5	2.47771	2.39326	1.54796	1.44653	3.52309	4.51151	1.54675	2.71555	2.32103	2.64615	2.41398	3.21959	2.84874	2.37124	2.50612	2.9666
3735.98	2.47767	2.39318	1.54792	1.44653	3.52323	4.51179	1.54658	2.71551	2.32091	2.64616	2.41413	3.21964	2.84891	2.37138	2.50616	2.96665
3736.47	2.47763	2.3931	1.54788	1.44653	3.52338	4.51207	1.54641	2.71546	2.32078	2.64617	2.41428	3.21968	2.84908	2.37152	2.50619	2.96671
3736.95	2.47759	2.39302	1.54784	1.44653	3.52352	4.51235	1.54624	2.71542	2.32065	2.64618	2.41444	3.21973	2.84925	2.37166	2.50622	2.96676
3737.43	2.47755	2.39293	1.5478	1.44653	3.52367	4.51264	1.54607	2.71538	2.32052	2.64619	2.41459	3.21978	2.84942	2.3718	2.50625	2.96681
3737.91	2.47751	2.39285	1.54776	1.44653	3.52381	4.51293	1.5459	2.71533	2.32039	2.64619	2.41474	3.21982	2.84959	2.37193	2.50629	2.96686
3738.39	2.47747	2.39276	1.54772	1.44653	3.52396	4.51321	1.54573	2.71528	2.32026	2.6462	2.41489	3.21987	2.84976	2.37207	2.50632	2.96691
3738.88	2.47742	2.39268	1.54767	1.44652	3.52411	4.5135	1.54555	2.71523	2.32013	2.6462	2.41504	3.21991	2.84993	2.37221	2.50635	2.96696
3739.36	2.47738	2.39259	1.54763	1.44652	3.52426	4.5138	1.54538	2.71518	2.31999	2.64621	2.41519	3.21996	2.85009	2.37235	2.50638	2.967
3739.84	2.47733	2.39251	1.54759	1.44651	3.52441	4.51409	1.5452	2.71513	2.31986	2.64621	2.41534	3.22	2.85026	2.37248	2.50641	2.96705
3740.32	2.47728	2.39242	1.54754	1.44651	3.52457	4.51439	1.54503	2.71508	2.31973	2.64621	2.41549	3.22004	2.85042	2.37262	2.50644	2.96709
3740.8	2.47723	2.39233	1.5475	1.4465	3.52472	4.51468	1.54485	2.71502	2.31959	2.64621	2.41564	3.22009	2.85059	2.37276	2.50647	2.96714
3741.29	2.47718	2.39224	1.54745	1.44649	3.52488	4.51498	1.54468	2.71496	2.31946	2.64621	2.41579	3.22013	2.85075	2.37289	2.50649	2.96718
3741.77	2.47713	2.39215	1.5474	1.44649	3.52504	4.51528	1.5445	2.7149	2.31932	2.6462	2.41594	3.22017	2.85092	2.37303	2.50652	2.96722
3742.25	2.47707	2.39206	1.54736	1.44648	3.52519	4.51558	1.54433	2.71484	2.31918	2.6462	2.41608	3.22022	2.85108	2.37317	2.50655	2.96726
3742.73	2.47702	2.39197	1.54731	1.44647	3.52535	4.51589	1.54415	2.71478	2.31905	2.64619	2.41623	3.22026	2.85124	2.3733	2.50658	2.9673
3743.22	2.47696	2.39188	1.54726	1.44646	3.52551	4.51619	1.54397	2.71472	2.31891	2.64619	2.41638	3.2203	2.8514	2.37344	2.5066	2.96733
3743.7	2.4769	2.39178	1.54721	1.44645	3.52568	4.5165	1.54379	2.71465	2.31877	2.64618	2.41653	3.22034	2.85156	2.37357	2.50663	2.96737
3744.18	2.47684	2.39169	1.54717	1.44644	3.52584	4.5168	1.54361	2.71459	2.31863	2.64617	2.41667	3.22039	2.85172	2.37371	2.50665	2.96741
3744.66	2.47678	2.3916	1.54712	1.44643	3.526	4.51711	1.54344	2.71452	2.31849	2.64616	2.41682	3.22043	2.85188	2.37385	2.50668	2.96744
3745.14	2.47672	2.3915	1.54707	1.44641	3.52617	4.51742	1.54326	2.71445	2.31835	2.64615	2.41696	3.22047	2.85204	2.37398	2.5067	2.96747
3745.63	2.47666	2.39141	1.54702	1.4464	3.52634	4.51774	1.54308	2.71438	2.31821	2.64614	2.41711	3.22051	2.85219	2.37412	2.50673	2.96751
3746.11	2.47659	2.39131	1.54696	1.44639	3.5265	4.51805	1.5429	2.71431	2.31807	2.64612	2.41725	3.22055	2.85235	2.37425	2.50675	2.96754
3746.59	2.47653	2.39121	1.54691	1.44637	3.52667	4.51836	1.54272	2.71423	2.31792	2.64611	2.4174	3.22059	2.85251	2.37439	2.50677	2.96757
3747.07	2.47646	2.39111	1.54686	1.44636	3.52684	4.51868	1.54254	2.71416	2.31778	2.64609	2.41754	3.22063	2.85266	2.37452	2.50679	2.9676
3747.55	2.47639	2.39102	1.54681	1.44634	3.52701	4.519	1.54236	2.71408	2.31764	2.64607	2.41769	3.22067	2.85282	2.37466	2.50682	2.96762
3748.04	2.47632	2.39092	1.54676	1.44633	3.52719	4.51932	1.54218	2.714	2.31749	2.64606	2.41783	3.22071	2.85297	2.37479	2.50684	2.96765
3748.52	2.47625	2.39082	1.5467	1.44631	3.52736	4.51964	1.542	2.71392	2.31735	2.64604	2.41797	3.22075	2.85312	2.37493	2.50686	2.96768
3749	2.47618	2.39072	1.54665	1.44629	3.52753	4.51996	1.54182	2.71384	2.3172	2.64601	2.41812	3.22079	2.85328	2.37506	2.50688	2.9677
3749.48	2.4761	2.39061	1.54659	1.44627	3.52771	4.52028	1.54164	2.71376	2.31706	2.64599	2.41826	3.22083	2.85343	2.3752	2.5069	2.96772
3749.97	2.47603	2.39051	1.54654	1.44626	3.52789	4.5206	1.54146	2.71367	2.31691	2.64597	2.4184	3.22087	2.85358	2.37533	2.50692	2.96775
3750.45	2.47595	2.39041	1.54648	1.44624	3.52806	4.52093	1.54127	2.71359	2.31676	2.64594	2.41854	3.2209	2.85373	2.37546	2.50694	2.96777
3750.93	2.47588	2.39031	1.54643	1.44622	3.52824	4.52126	1.54109	2.7135	2.31661	2.64592	2.41869	3.22094	2.85388	2.3756	2.50696	2.96779
3751.41	2.4758	2.3902	1.54637	1.4462	3.52842	4.52158	1.54091	2.71341	2.31646	2.64589	2.41883	3.22098	2.85403	2.37573	2.50697	2.96781
3751.89	2.47572	2.3901	1.54631	1.44618	3.5286	4.52191	1.54073	2.71332	2.31632	2.64586	2.41897	3.22102	2.85418	2.37586	2.50699	2.96783
3752.38	2.47564	2.38999	1.54625	1.44616	3.52879	4.52224	1.54055	2.71323	2.31617	2.64583	2.41911	3.22105	2.85433	2.376	2.50701	2.96784
3752.86	2.47555	2.38989	1.5462	1.44614	3.52897	4.52257	1.54037	2.71313	2.31602	2.6458	2.41925	3.22109	2.85448	2.37613	2.50703	2.96786
3753.34	2.47547	2.38978	1.54614	1.44611	3.52915	4.52291	1.54019	2.71304	2.31586	2.64577	2.41939	3.22113	2.85463	2.37626	2.50704	2.96788
3753.82	2.47538	2.38967	1.54608	1.44609	3.52934	4.52324	1.54001	2.71294	2.31571	2.64574	2.41953	3.22116	2.85477	2.3764	2.50706	2.96789
3754.3	2.4753	2.38956	1.54602	1.44607	3.52952	4.52357	1.53983	2.71285	2.31556	2.6457	2.41967	3.2212	2.85492	2.37653	2.50707	2.9679
3754.79	2.47521	2.38946	1.54596	1.44605	3.52971	4.52391	1.53965	2.71275	2.31541	2.64567	2.41981	3.22124	2.85507	2.37666	2.50709	2.96792
3755.27	2.47512	2.38935	1.5459	1.44602	3.5299	4.52425	1.53947	2.71265	2.31525	2.64563	2.41995	3.22127	2.85521	2.37679	2.5071	2.96793
3755.75	2.47503	2.38924	1.54584	1.446	3.53009	4.52459	1.53928	2.71254	2.3151	2.64559	2.42008	3.22131	2.85535	2.37693	2.50712	2.96794
3756.23	2.47494	2.38913	1.54578	1.44598	3.53028	4.52492	1.5391	2.71244	2.31495	2.64556	2.42022	3.22134	2.8555	2.37706	2.50713	2.96795
3756.72	2.47485	2.38902	1.54571	1.44595	3.53047	4.52526	1.53892	2.71233	2.31479	2.64552	2.42036	3.22138	2.85564	2.37719	2.50714	2.96796
3757.2	2.47476	2.3889	1.54565	1.44593	3.53066	4.5256	1.53875	2.71223	2.31463	2.64547	2.4205	3.22141	2.85579	2.37732	2.50716	2.96796
3757.68	2.47466	2.38879	1.54559	1.4459	3.53085	4.52595	1.53857	2.71212	2.31448	2.64543	2.42063	3.22145	2.85593	2.37745	2.50717	2.96797
3758.16	2.47457	2.38868	1.54552	1.44588	3.53105	4.52629	1.53839	2.71201	2.31432	2.64539	2.42077	3.22148	2.85607	2.37758	2.50718	2.96798
3758.64	2.47447	2.38857	1.54546	1.44585	3.53124	4.52663	1.53821	2.7119	2.31416	2.64534	2.42091	3.22152	2.85621	2.37772	2.50719	2.96798
3759.13	2.47437	2.38845	1.5454	1.44583	3.53144	4.52698	1.53803	2.71179	2.31401	2.6453	2.42104	3.22155	2.85635	2.37785	2.5072	2.96799
3759.61	2.47427	2.38834	1.54533	1.4458	3.53163	4.52732	1.53785	2.71168	2.31385	2.64525	2.42118	3.22158	2.85649	2.37798	2.50722	2.96799
3760.09	2.47417	2.38822	1.54527	1.44577	3.53183	4.52767	1.53767	2.71156	2.31369	2.6452	2.42131	3.22162	2.85663	2.37811	2.50723	2.96799
3760.57	2.47407	2.38811	1.5452	1.44575	3.53203	4.52802	1.5375	2.71145	2.31353	2.64515	2.42145	3.22165	2.85677	2.37824	2.50723	2.96799
3761.05	2.47397	2.38799	1.54513	1.44572	3.53223	4.52837	1.53732	2.71133	2.31337	2.6451	2.42158	3.22168	2.85691	2.37837	2.50724	2.96799
3761.54	2.47386	2.38788	1.54507	1.44569	3.53243	4.52871	1.53714	2.71121	2.31321	2.64505	2.42172	3.22172	2.85705	2.3785	2.50725	2.96799
3762.02	2.47376	2.38776	1.545	1.44566	3.53263	4.52906	1.53697	2.71109	2.31305	2.645	2.42185	3.22175	2.85719	2.37863	2.50726	2.96799
3762.5	2.47365	2.38764	1.54493	1.44563	3.53283	4.52941	1.53679	2.71097	2.31289	2.64495	2.42199	3.22178	2.85732	2.37876	2.50727	2.96799
3762.98	2.47354	2.38752	1.54486	1.44561	3.53303	4.52977	1.53661	2.71084	2.31272	2.64489	2.42212	3.22181	2.85746	2.37889	2.50728	2.96798
[truncated: 492 more rows]

## Sheet: Sheet2
Wavenumber (cm-1)	IG06-1	IG07-1	IG07-2	IG09-1	IG09-2	IG10-1	IG10-2	IG11-1	IG11-2	IG12-1	IG12-2	IG12-3	IG12-4
	Reflectance%	Reflectance%	Reflectance%	Reflectance%	Reflectance%	Reflectance%	Reflectance%	Reflectance%	Reflectance%	Reflectance%	Reflectance%	Reflectance%	Reflectance%
2800.18	1.1295	1.86343	2.60585	2.25077	2.4729	2.40228	2.74599	1.70246	2.22459	1.71021	2.0199	2.05269	1.78193
2800.66	1.12943	1.86315	2.60529	2.25076	2.4727	2.40223	2.74594	1.70231	2.22453	1.71007	2.01986	2.05265	1.78185
2801.14	1.12937	1.86286	2.60473	2.25075	2.47251	2.40217	2.74588	1.70215	2.22447	1.70992	2.01982	2.05261	1.78177
2801.63	1.1293	1.86258	2.60416	2.25074	2.47231	2.40211	2.74583	1.702	2.22441	1.70977	2.01978	2.05257	1.78169
2802.11	1.12923	1.86229	2.6036	2.25073	2.47212	2.40206	2.74579	1.70185	2.22434	1.70963	2.01973	2.05253	1.7816
2802.59	1.12917	1.862	2.60303	2.25072	2.47192	2.40201	2.74574	1.7017	2.22428	1.70948	2.01969	2.0525	1.78152
2803.07	1.1291	1.86171	2.60246	2.2507	2.47173	2.40195	2.74569	1.70155	2.22422	1.70934	2.01965	2.05246	1.78144
2803.55	1.12904	1.86142	2.60189	2.25069	2.47153	2.40191	2.74564	1.7014	2.22415	1.70919	2.01961	2.05242	1.78135
2804.04	1.12897	1.86113	2.60133	2.25068	2.47134	2.40186	2.7456	1.70125	2.22409	1.70905	2.01957	2.05238	1.78127
2804.52	1.12891	1.86084	2.60076	2.25067	2.47114	2.40181	2.74555	1.7011	2.22403	1.7089	2.01953	2.05234	1.78119
2805	1.12884	1.86055	2.60019	2.25066	2.47095	2.40177	2.74551	1.70095	2.22396	1.70876	2.0195	2.05229	1.7811
2805.48	1.12878	1.86026	2.59961	2.25065	2.47075	2.40173	2.74546	1.7008	2.2239	1.70862	2.01946	2.05225	1.78102
2805.97	1.12871	1.85996	2.59904	2.25064	2.47055	2.40169	2.74542	1.70065	2.22383	1.70848	2.01942	2.05221	1.78093
2806.45	1.12865	1.85967	2.59847	2.25063	2.47036	2.40165	2.74538	1.7005	2.22377	1.70834	2.01938	2.05217	1.78085
2806.93	1.12858	1.85937	2.5979	2.25062	2.47016	2.40161	2.74534	1.70036	2.2237	1.70819	2.01935	2.05213	1.78077
2807.41	1.12852	1.85908	2.59732	2.25061	2.46997	2.40158	2.7453	1.70021	2.22364	1.70805	2.01931	2.05208	1.78068
2807.89	1.12846	1.85878	2.59675	2.2506	2.46977	2.40155	2.74526	1.70006	2.22358	1.70791	2.01928	2.05204	1.7806
2808.38	1.12839	1.85848	2.59617	2.25059	2.46957	2.40151	2.74522	1.69991	2.22351	1.70777	2.01924	2.052	1.78051
2808.86	1.12833	1.85818	2.5956	2.25058	2.46938	2.40148	2.74518	1.69976	2.22345	1.70763	2.01921	2.05195	1.78043
2809.34	1.12826	1.85788	2.59502	2.25057	2.46918	2.40146	2.74515	1.69961	2.22338	1.7075	2.01917	2.05191	1.78035
2809.82	1.1282	1.85758	2.59444	2.25056	2.46898	2.40143	2.74511	1.69947	2.22332	1.70736	2.01914	2.05186	1.78026
2810.3	1.12814	1.85728	2.59386	2.25055	2.46879	2.40141	2.74507	1.69932	2.22325	1.70722	2.0191	2.05182	1.78018
2810.79	1.12808	1.85698	2.59329	2.25054	2.46859	2.40138	2.74504	1.69917	2.22319	1.70708	2.01907	2.05177	1.78009
2811.27	1.12801	1.85668	2.59271	2.25053	2.46839	2.40136	2.74501	1.69903	2.22312	1.70695	2.01904	2.05172	1.78001
2811.75	1.12795	1.85637	2.59213	2.25052	2.4682	2.40134	2.74498	1.69888	2.22305	1.70681	2.019	2.05167	1.77992
2812.23	1.12789	1.85607	2.59155	2.25052	2.468	2.40133	2.74494	1.69873	2.22299	1.70667	2.01897	2.05163	1.77984
2812.72	1.12783	1.85576	2.59097	2.25051	2.4678	2.40131	2.74491	1.69859	2.22292	1.70654	2.01894	2.05158	1.77975
2813.2	1.12776	1.85546	2.59039	2.2505	2.46761	2.4013	2.74488	1.69844	2.22286	1.7064	2.01891	2.05153	1.77967
2813.68	1.1277	1.85515	2.5898	2.25049	2.46741	2.40129	2.74486	1.6983	2.22279	1.70627	2.01887	2.05148	1.77959
2814.16	1.12764	1.85484	2.58922	2.25048	2.46721	2.40128	2.74483	1.69815	2.22273	1.70613	2.01884	2.05143	1.7795
2814.64	1.12758	1.85453	2.58864	2.25047	2.46702	2.40127	2.7448	1.698	2.22266	1.706	2.01881	2.05138	1.77942
2815.13	1.12752	1.85422	2.58806	2.25046	2.46682	2.40126	2.74478	1.69786	2.22259	1.70587	2.01878	2.05133	1.77933
2815.61	1.12746	1.85391	2.58748	2.25045	2.46663	2.40126	2.74475	1.69771	2.22253	1.70574	2.01875	2.05128	1.77925
2816.09	1.1274	1.8536	2.58689	2.25045	2.46643	2.40125	2.74473	1.69757	2.22246	1.7056	2.01872	2.05123	1.77916
2816.57	1.12734	1.85329	2.58631	2.25044	2.46623	2.40125	2.74471	1.69743	2.2224	1.70547	2.01869	2.05118	1.77908
2817.05	1.12728	1.85298	2.58573	2.25043	2.46604	2.40125	2.74468	1.69728	2.22233	1.70534	2.01866	2.05112	1.77899
2817.54	1.12722	1.85267	2.58514	2.25042	2.46584	2.40125	2.74466	1.69714	2.22226	1.70521	2.01863	2.05107	1.77891
2818.02	1.12716	1.85235	2.58456	2.25041	2.46564	2.40126	2.74464	1.697	2.2222	1.70508	2.0186	2.05102	1.77882
2818.5	1.1271	1.85204	2.58398	2.2504	2.46545	2.40126	2.74463	1.69685	2.22213	1.70495	2.01857	2.05096	1.77874
2818.98	1.12704	1.85172	2.58339	2.2504	2.46525	2.40127	2.74461	1.69671	2.22207	1.70482	2.01854	2.05091	1.77865
2819.47	1.12698	1.8514	2.58281	2.25039	2.46506	2.40128	2.74459	1.69657	2.222	1.70469	2.01851	2.05085	1.77856
2819.95	1.12692	1.85109	2.58222	2.25038	2.46486	2.40129	2.74458	1.69642	2.22193	1.70457	2.01848	2.0508	1.77848
2820.43	1.12686	1.85077	2.58164	2.25037	2.46467	2.4013	2.74456	1.69628	2.22187	1.70444	2.01845	2.05074	1.77839
2820.91	1.1268	1.85045	2.58105	2.25037	2.46447	2.40131	2.74455	1.69614	2.2218	1.70431	2.01843	2.05068	1.77831
2821.39	1.12674	1.85013	2.58047	2.25036	2.46427	2.40133	2.74454	1.696	2.22173	1.70419	2.0184	2.05062	1.77822
2821.88	1.12668	1.84981	2.57988	2.25035	2.46408	2.40135	2.74453	1.69586	2.22167	1.70406	2.01837	2.05057	1.77814
2822.36	1.12663	1.84949	2.5793	2.25034	2.46388	2.40137	2.74452	1.69572	2.2216	1.70393	2.01834	2.05051	1.77805
2822.84	1.12657	1.84916	2.57871	2.25034	2.46369	2.40139	2.74451	1.69558	2.22154	1.70381	2.01831	2.05045	1.77797
2823.32	1.12651	1.84884	2.57813	2.25033	2.46349	2.40141	2.7445	1.69543	2.22147	1.70368	2.01828	2.05039	1.77788
2823.8	1.12645	1.84852	2.57755	2.25032	2.4633	2.40143	2.74449	1.69529	2.2214	1.70356	2.01826	2.05033	1.77779
2824.29	1.1264	1.84819	2.57696	2.25032	2.46311	2.40146	2.74449	1.69515	2.22134	1.70344	2.01823	2.05027	1.77771
2824.77	1.12634	1.84787	2.57638	2.25031	2.46291	2.40149	2.74448	1.69502	2.22127	1.70331	2.0182	2.05021	1.77762
2825.25	1.12628	1.84754	2.57579	2.2503	2.46272	2.40151	2.74448	1.69488	2.22121	1.70319	2.01817	2.05015	1.77754
2825.73	1.12623	1.84721	2.57521	2.2503	2.46252	2.40154	2.74448	1.69474	2.22114	1.70307	2.01814	2.05008	1.77745
2826.22	1.12617	1.84688	2.57462	2.25029	2.46233	2.40158	2.74448	1.6946	2.22107	1.70295	2.01812	2.05002	1.77737
2826.7	1.12612	1.84656	2.57404	2.25029	2.46214	2.40161	2.74448	1.69446	2.22101	1.70283	2.01809	2.04996	1.77728
2827.18	1.12606	1.84623	2.57346	2.25028	2.46195	2.40165	2.74448	1.69432	2.22094	1.70271	2.01806	2.04989	1.77719
2827.66	1.12601	1.8459	2.57287	2.25027	2.46175	2.40168	2.74448	1.69418	2.22088	1.70259	2.01803	2.04983	1.77711
2828.14	1.12595	1.84556	2.57229	2.25027	2.46156	2.40172	2.74448	1.69405	2.22081	1.70247	2.018	2.04976	1.77702
2828.62	1.1259	1.84523	2.57171	2.25026	2.46137	2.40176	2.74449	1.69391	2.22075	1.70235	2.01798	2.0497	1.77694
2829.11	1.12584	1.8449	2.57112	2.25026	2.46118	2.4018	2.74449	1.69377	2.22068	1.70223	2.01795	2.04963	1.77685
2829.59	1.12579	1.84457	2.57054	2.25025	2.46098	2.40185	2.7445	1.69364	2.22062	1.70211	2.01792	2.04957	1.77676
2830.07	1.12574	1.84423	2.56996	2.25025	2.46079	2.40189	2.74451	1.6935	2.22055	1.70199	2.01789	2.0495	1.77668
2830.55	1.12568	1.8439	2.56938	2.25024	2.4606	2.40194	2.74452	1.69336	2.22049	1.70188	2.01786	2.04943	1.77659
2831.04	1.12563	1.84356	2.5688	2.25024	2.46041	2.40199	2.74453	1.69323	2.22042	1.70176	2.01784	2.04936	1.77651
2831.52	1.12558	1.84322	2.56822	2.25023	2.46022	2.40204	2.74454	1.69309	2.22036	1.70165	2.01781	2.04929	1.77642
2832	1.12552	1.84289	2.56763	2.25023	2.46003	2.40209	2.74455	1.69296	2.22029	1.70153	2.01778	2.04922	1.77634
2832.48	1.12547	1.84255	2.56705	2.25022	2.45984	2.40214	2.74457	1.69282	2.22023	1.70141	2.01775	2.04915	1.77625
2832.96	1.12542	1.84221	2.56647	2.25022	2.45965	2.4022	2.74458	1.69269	2.22016	1.7013	2.01772	2.04908	1.77616
2833.45	1.12537	1.84187	2.56589	2.25021	2.45946	2.40225	2.7446	1.69255	2.2201	1.70119	2.01769	2.04901	1.77608
2833.93	1.12531	1.84153	2.56532	2.25021	2.45928	2.40231	2.74462	1.69242	2.22003	1.70107	2.01766	2.04894	1.77599
2834.41	1.12526	1.84119	2.56474	2.2502	2.45909	2.40237	2.74464	1.69229	2.21997	1.70096	2.01763	2.04887	1.77591
2834.89	1.12521	1.84085	2.56416	2.2502	2.4589	2.40243	2.74466	1.69215	2.21991	1.70085	2.01761	2.04879	1.77582
2835.38	1.12516	1.84051	2.56358	2.2502	2.45871	2.40249	2.74468	1.69202	2.21984	1.70074	2.01758	2.04872	1.77573
2835.86	1.12511	1.84016	2.563	2.25019	2.45852	2.40255	2.7447	1.69189	2.21978	1.70063	2.01755	2.04865	1.77565
2836.34	1.12506	1.83982	2.56243	2.25019	2.45834	2.40262	2.74472	1.69176	2.21972	1.70051	2.01752	2.04857	1.77556
2836.82	1.12501	1.83947	2.56185	2.25019	2.45815	2.40269	2.74475	1.69163	2.21965	1.7004	2.01749	2.0485	1.77548
2837.3	1.12496	1.83913	2.56127	2.25018	2.45797	2.40275	2.74477	1.69149	2.21959	1.70029	2.01746	2.04842	1.77539
2837.79	1.12491	1.83878	2.5607	2.25018	2.45778	2.40282	2.7448	1.69136	2.21953	1.70019	2.01743	2.04834	1.7753
2838.27	1.12486	1.83843	2.56012	2.25018	2.4576	2.40289	2.74483	1.69123	2.21946	1.70008	2.0174	2.04827	1.77522
2838.75	1.12481	1.83809	2.55955	2.25017	2.45741	2.40297	2.74486	1.6911	2.2194	1.69997	2.01737	2.04819	1.77513
2839.23	1.12477	1.83774	2.55898	2.25017	2.45723	2.40304	2.74489	1.69097	2.21934	1.69986	2.01733	2.04811	1.77505
2839.71	1.12472	1.83739	2.5584	2.25017	2.45704	2.40312	2.74492	1.69084	2.21928	1.69975	2.0173	2.04803	1.77496
2840.2	1.12467	1.83704	2.55783	2.25017	2.45686	2.40319	2.74495	1.69071	2.21921	1.69965	2.01727	2.04795	1.77487
2840.68	1.12462	1.83669	2.55726	2.25016	2.45668	2.40327	2.74499	1.69059	2.21915	1.69954	2.01724	2.04787	1.77479
2841.16	1.12457	1.83634	2.55669	2.25016	2.4565	2.40335	2.74502	1.69046	2.21909	1.69944	2.01721	2.04779	1.7747
2841.64	1.12453	1.83598	2.55611	2.25016	2.45632	2.40343	2.74506	1.69033	2.21903	1.69933	2.01718	2.04771	1.77462
2842.12	1.12448	1.83563	2.55554	2.25016	2.45614	2.40351	2.74509	1.6902	2.21897	1.69923	2.01714	2.04763	1.77453
2842.61	1.12443	1.83528	2.55497	2.25016	2.45595	2.4036	2.74513	1.69007	2.21891	1.69912	2.01711	2.04755	1.77445
2843.09	1.12439	1.83492	2.5544	2.25015	2.45578	2.40368	2.74517	1.68995	2.21885	1.69902	2.01708	2.04747	1.77436
2843.57	1.12434	1.83457	2.55383	2.25015	2.4556	2.40377	2.74521	1.68982	2.21879	1.69892	2.01705	2.04738	1.77427
2844.05	1.1243	1.83421	2.55327	2.25015	2.45542	2.40385	2.74525	1.6897	2.21873	1.69881	2.01701	2.0473	1.77419
2844.53	1.12425	1.83386	2.5527	2.25015	2.45524	2.40394	2.7453	1.68957	2.21867	1.69871	2.01698	2.04722	1.7741
2845.02	1.12421	1.8335	2.55213	2.25015	2.45506	2.40403	2.74534	1.68944	2.21861	1.69861	2.01694	2.04713	1.77402
2845.5	1.12416	1.83314	2.55156	2.25015	2.45488	2.40412	2.74538	1.68932	2.21855	1.69851	2.01691	2.04705	1.77393
2845.98	1.12412	1.83278	2.551	2.25015	2.45471	2.40422	2.74543	1.68919	2.21849	1.69841	2.01688	2.04696	1.77385
2846.46	1.12407	1.83242	2.55043	2.25015	2.45453	2.40431	2.74548	1.68907	2.21843	1.69831	2.01684	2.04687	1.77376
2846.95	1.12403	1.83207	2.54987	2.25015	2.45436	2.40441	2.74552	1.68895	2.21838	1.69821	2.0168	2.04679	1.77368
2847.43	1.12399	1.8317	2.5493	2.25015	2.45418	2.4045	2.74557	1.68882	2.21832	1.69811	2.01677	2.0467	1.77359
2847.91	1.12394	1.83134	2.54874	2.25015	2.45401	2.4046	2.74562	1.6887	2.21826	1.69801	2.01673	2.04661	1.7735
2848.39	1.1239	1.83098	2.54818	2.25015	2.45384	2.4047	2.74567	1.68858	2.2182	1.69791	2.0167	2.04652	1.77342
2848.88	1.12386	1.83062	2.54761	2.25015	2.45366	2.4048	2.74573	1.68846	2.21815	1.69782	2.01666	2.04643	1.77333
2849.36	1.12382	1.83026	2.54705	2.25015	2.45349	2.4049	2.74578	1.68833	2.21809	1.69772	2.01662	2.04634	1.77325
2849.84	1.12377	1.82989	2.54649	2.25015	2.45332	2.405	2.74583	1.68821	2.21803	1.69762	2.01658	2.04625	1.77316
2850.32	1.12373	1.82953	2.54593	2.25015	2.45315	2.40511	2.74589	1.68809	2.21798	1.69753	2.01655	2.04616	1.77308
2850.8	1.12369	1.82916	2.54537	2.25015	2.45298	2.40521	2.74594	1.68797	2.21792	1.69743	2.01651	2.04607	1.77299
2851.28	1.12365	1.8288	2.54481	2.25015	2.45281	2.40532	2.746	1.68785	2.21787	1.69734	2.01647	2.04598	1.77291
2851.77	1.12361	1.82843	2.54425	2.25015	2.45264	2.40543	2.74606	1.68773	2.21781	1.69725	2.01643	2.04589	1.77282
2852.25	1.12357	1.82806	2.54369	2.25015	2.45247	2.40554	2.74611	1.68761	2.21776	1.69715	2.01639	2.0458	1.77274
2852.73	1.12353	1.8277	2.54313	2.25016	2.45231	2.40565	2.74617	1.68749	2.2177	1.69706	2.01635	2.0457	1.77265
2853.21	1.12349	1.82733	2.54258	2.25016	2.45214	2.40576	2.74623	1.68738	2.21765	1.69697	2.01631	2.04561	1.77257
2853.7	1.12345	1.82696	2.54202	2.25016	2.45198	2.40587	2.74629	1.68726	2.21759	1.69688	2.01627	2.04551	1.77248
2854.18	1.12341	1.82659	2.54146	2.25016	2.45181	2.40598	2.74635	1.68714	2.21754	1.69678	2.01623	2.04542	1.7724
2854.66	1.12337	1.82622	2.54091	2.25016	2.45165	2.40609	2.74642	1.68702	2.21749	1.69669	2.01619	2.04532	1.77231
2855.14	1.12333	1.82585	2.54035	2.25017	2.45148	2.40621	2.74648	1.68691	2.21744	1.6966	2.01614	2.04523	1.77223
2855.62	1.1233	1.82548	2.53979	2.25017	2.45132	2.40633	2.74654	1.68679	2.21738	1.69651	2.0161	2.04513	1.77215
2856.11	1.12326	1.82511	2.53924	2.25017	2.45116	2.40644	2.74661	1.68668	2.21733	1.69642	2.01606	2.04504	1.77206
2856.59	1.12322	1.82473	2.53869	2.25018	2.451	2.40656	2.74667	1.68656	2.21728	1.69634	2.01601	2.04494	1.77198
2857.07	1.12318	1.82436	2.53813	2.25018	2.45084	2.40668	2.74674	1.68645	2.21723	1.69625	2.01597	2.04484	1.77189
2857.55	1.12315	1.82399	2.53758	2.25018	2.45068	2.4068	2.74681	1.68633	2.21718	1.69616	2.01593	2.04474	1.77181
2858.03	1.12311	1.82361	2.53702	2.25019	2.45052	2.40692	2.74687	1.68622	2.21713	1.69607	2.01588	2.04464	1.77172
2858.52	1.12307	1.82324	2.53647	2.25019	2.45036	2.40704	2.74694	1.6861	2.21708	1.69599	2.01584	2.04454	1.77164
2859	1.12304	1.82286	2.53592	2.25019	2.45021	2.40717	2.74701	1.68599	2.21703	1.6959	2.01579	2.04444	1.77156
2859.48	1.123	1.82248	2.53537	2.2502	2.45005	2.40729	2.74708	1.68588	2.21698	1.69582	2.01574	2.04434	1.77147
2859.96	1.12297	1.82211	2.53482	2.2502	2.44989	2.40742	2.74715	1.68577	2.21694	1.69573	2.0157	2.04424	1.77139
2860.45	1.12293	1.82173	2.53426	2.25021	2.44974	2.40754	2.74722	1.68566	2.21689	1.69565	2.01565	2.04414	1.77131
2860.93	1.1229	1.82135	2.53371	2.25021	2.44959	2.40767	2.74729	1.68555	2.21684	1.69556	2.0156	2.04404	1.77122
2861.41	1.12286	1.82097	2.53316	2.25022	2.44943	2.4078	2.74736	1.68544	2.21679	1.69548	2.01555	2.04394	1.77114
2861.89	1.12283	1.8206	2.53261	2.25022	2.44928	2.40792	2.74743	1.68533	2.21675	1.6954	2.0155	2.04384	1.77106
2862.37	1.12279	1.82022	2.53206	2.25023	2.44913	2.40805	2.74751	1.68522	2.2167	1.69531	2.01545	2.04373	1.77097
2862.86	1.12276	1.81984	2.53151	2.25023	2.44898	2.40818	2.74758	1.68511	2.21666	1.69523	2.0154	2.04363	1.77089
2863.34	1.12273	1.81945	2.53096	2.25024	2.44883	2.40832	2.74765	1.685	2.21661	1.69515	2.01535	2.04353	1.77081
2863.82	1.12269	1.81907	2.53041	2.25024	2.44868	2.40845	2.74773	1.68489	2.21657	1.69507	2.0153	2.04342	1.77072
2864.3	1.12266	1.81869	2.52986	2.25025	2.44854	2.40858	2.7478	1.68478	2.21652	1.69499	2.01525	2.04332	1.77064
2864.78	1.12263	1.81831	2.52931	2.25025	2.44839	2.40871	2.74788	1.68468	2.21648	1.69491	2.0152	2.04321	1.77056
2865.27	1.1226	1.81793	2.52876	2.25026	2.44825	2.40885	2.74795	1.68457	2.21644	1.69483	2.01515	2.04311	1.77047
2865.75	1.12257	1.81754	2.52822	2.25027	2.4481	2.40898	2.74803	1.68446	2.2164	1.69475	2.01509	2.043	1.77039
2866.23	1.12254	1.81716	2.52767	2.25027	2.44796	2.40912	2.7481	1.68436	2.21635	1.69468	2.01504	2.04289	1.77031
2866.71	1.1225	1.81677	2.52712	2.25028	2.44782	2.40926	2.74818	1.68425	2.21631	1.6946	2.01499	2.04279	1.77023
2867.2	1.12247	1.81639	2.52657	2.25029	2.44767	2.40939	2.74826	1.68415	2.21627	1.69452	2.01493	2.04268	1.77014
2867.68	1.12244	1.816	2.52602	2.2503	2.44753	2.40953	2.74833	1.68404	2.21623	1.69445	2.01488	2.04257	1.77006
2868.16	1.12241	1.81562	2.52547	2.2503	2.44739	2.40967	2.74841	1.68394	2.21619	1.69437	2.01482	2.04247	1.76998
2868.64	1.12238	1.81523	2.52492	2.25031	2.44726	2.40981	2.74849	1.68384	2.21615	1.6943	2.01477	2.04236	1.7699
2869.12	1.12235	1.81484	2.52438	2.25032	2.44712	2.40995	2.74856	1.68374	2.21611	1.69422	2.01471	2.04225	1.76982
2869.61	1.12233	1.81446	2.52383	2.25033	2.44698	2.41009	2.74864	1.68363	2.21608	1.69415	2.01465	2.04214	1.76974
2870.09	1.1223	1.81407	2.52328	2.25034	2.44685	2.41023	2.74872	1.68353	2.21604	1.69407	2.01459	2.04203	1.76965
2870.57	1.12227	1.81368	2.52273	2.25034	2.44671	2.41037	2.7488	1.68343	2.216	1.694	2.01453	2.04192	1.76957
2871.05	1.12224	1.81329	2.52218	2.25035	2.44658	2.41052	2.74887	1.68333	2.21596	1.69393	2.01448	2.04181	1.76949
2871.53	1.12221	1.8129	2.52163	2.25036	2.44645	2.41066	2.74895	1.68323	2.21593	1.69386	2.01442	2.0417	1.76941
2872.02	1.12218	1.81251	2.52108	2.25037	2.44631	2.4108	2.74903	1.68313	2.21589	1.69378	2.01436	2.04159	1.76933
2872.5	1.12216	1.81212	2.52053	2.25038	2.44618	2.41095	2.74911	1.68303	2.21586	1.69371	2.0143	2.04148	1.76925
2872.98	1.12213	1.81173	2.51998	2.25039	2.44605	2.41109	2.74919	1.68294	2.21582	1.69364	2.01423	2.04137	1.76917
2873.46	1.1221	1.81134	2.51944	2.2504	2.44593	2.41124	2.74926	1.68284	2.21579	1.69357	2.01417	2.04125	1.76909
2873.95	1.12208	1.81095	2.51889	2.25041	2.4458	2.41139	2.74934	1.68274	2.21576	1.69351	2.01411	2.04114	1.76901
2874.43	1.12205	1.81056	2.51834	2.25042	2.44567	2.41153	2.74942	1.68265	2.21573	1.69344	2.01405	2.04103	1.76893
2874.91	1.12203	1.81016	2.51779	2.25043	2.44555	2.41168	2.7495	1.68255	2.21569	1.69337	2.01398	2.04092	1.76884
2875.39	1.122	1.80977	2.51724	2.25044	2.44542	2.41183	2.74958	1.68246	2.21566	1.6933	2.01392	2.0408	1.76876
2875.87	1.12198	1.80938	2.51669	2.25045	2.4453	2.41198	2.74965	1.68236	2.21563	1.69323	2.01386	2.04069	1.76868
2876.36	1.12195	1.80898	2.51613	2.25046	2.44518	2.41212	2.74973	1.68227	2.2156	1.69317	2.01379	2.04057	1.76861
2876.84	1.12193	1.80859	2.51558	2.25047	2.44506	2.41227	2.74981	1.68217	2.21557	1.6931	2.01372	2.04046	1.76853
2877.32	1.1219	1.80819	2.51503	2.25048	2.44494	2.41242	2.74989	1.68208	2.21554	1.69304	2.01366	2.04035	1.76845
2877.8	1.12188	1.8078	2.51448	2.2505	2.44482	2.41257	2.74996	1.68199	2.21552	1.69297	2.01359	2.04023	1.76837
2878.28	1.12185	1.8074	2.51393	2.25051	2.4447	2.41272	2.75004	1.6819	2.21549	1.69291	2.01352	2.04012	1.76829
2878.77	1.12183	1.80701	2.51337	2.25052	2.44459	2.41287	2.75011	1.6818	2.21546	1.69284	2.01346	2.04	1.76821
2879.25	1.12181	1.80661	2.51282	2.25053	2.44447	2.41302	2.75019	1.68171	2.21544	1.69278	2.01339	2.03989	1.76813
2879.73	1.12179	1.80621	2.51227	2.25054	2.44436	2.41318	2.75027	1.68162	2.21541	1.69272	2.01332	2.03977	1.76805
2880.21	1.12176	1.80582	2.51171	2.25056	2.44425	2.41333	2.75034	1.68153	2.21539	1.69266	2.01325	2.03965	1.76797
2880.7	1.12174	1.80542	2.51116	2.25057	2.44413	2.41348	2.75042	1.68145	2.21536	1.6926	2.01318	2.03954	1.76789
2881.18	1.12172	1.80502	2.5106	2.25058	2.44402	2.41363	2.75049	1.68136	2.21534	1.69253	2.01311	2.03942	1.76782
2881.66	1.1217	1.80462	2.51005	2.2506	2.44392	2.41378	2.75057	1.68127	2.21532	1.69247	2.01304	2.0393	1.76774
2882.14	1.12168	1.80422	2.50949	2.25061	2.44381	2.41394	2.75064	1.68118	2.21529	1.69241	2.01297	2.03919	1.76766
2882.62	1.12166	1.80383	2.50893	2.25062	2.4437	2.41409	2.75071	1.6811	2.21527	1.69235	2.01289	2.03907	1.76758
2883.11	1.12164	1.80343	2.50838	2.25064	2.44359	2.41424	2.75079	1.68101	2.21525	1.6923	2.01282	2.03895	1.7675
2883.59	1.12162	1.80303	2.50782	2.25065	2.44349	2.4144	2.75086	1.68093	2.21523	1.69224	2.01275	2.03883	1.76743
2884.07	1.1216	1.80263	2.50726	2.25066	2.44339	2.41455	2.75093	1.68084	2.21521	1.69218	2.01267	2.03872	1.76735
2884.55	1.12158	1.80223	2.5067	2.25068	2.44328	2.41471	2.751	1.68076	2.21519	1.69212	2.0126	2.0386	1.76727
2885.03	1.12156	1.80183	2.50614	2.25069	2.44318	2.41486	2.75107	1.68067	2.21518	1.69207	2.01252	2.03848	1.7672
2885.52	1.12154	1.80142	2.50558	2.25071	2.44308	2.41501	2.75114	1.68059	2.21516	1.69201	2.01245	2.03836	1.76712
2886	1.12152	1.80102	2.50502	2.25072	2.44298	2.41517	2.75121	1.68051	2.21514	1.69196	2.01237	2.03824	1.76704
2886.48	1.1215	1.80062	2.50446	2.25074	2.44289	2.41532	2.75128	1.68043	2.21513	1.6919	2.01229	2.03812	1.76697
2886.96	1.12148	1.80022	2.50389	2.25075	2.44279	2.41548	2.75135	1.68035	2.21511	1.69185	2.01222	2.038	1.76689
2887.44	1.12146	1.79982	2.50333	2.25077	2.4427	2.41563	2.75142	1.68027	2.2151	1.69179	2.01214	2.03789	1.76681
2887.93	1.12145	1.79941	2.50277	2.25079	2.4426	2.41579	2.75148	1.68019	2.21508	1.69174	2.01206	2.03777	1.76674
2888.41	1.12143	1.79901	2.5022	2.2508	2.44251	2.41594	2.75155	1.68011	2.21507	1.69169	2.01198	2.03765	1.76666
2888.89	1.12141	1.79861	2.50163	2.25082	2.44242	2.4161	2.75161	1.68003	2.21506	1.69163	2.0119	2.03753	1.76659
2889.37	1.12139	1.7982	2.50107	2.25084	2.44233	2.41626	2.75168	1.67995	2.21505	1.69158	2.01182	2.03741	1.76651
2889.86	1.12138	1.7978	2.5005	2.25085	2.44224	2.41641	2.75174	1.67988	2.21503	1.69153	2.01174	2.03729	1.76644
2890.34	1.12136	1.7974	2.49993	2.25087	2.44215	2.41657	2.75181	1.6798	2.21502	1.69148	2.01166	2.03717	1.76636
2890.82	1.12135	1.79699	2.49936	2.25089	2.44207	2.41672	2.75187	1.67972	2.21501	1.69143	2.01158	2.03705	1.76629
2891.3	1.12133	1.79659	2.49879	2.2509	2.44198	2.41688	2.75193	1.67965	2.21501	1.69138	2.0115	2.03693	1.76621
2891.78	1.12132	1.79618	2.49822	2.25092	2.4419	2.41703	2.75199	1.67958	2.215	1.69133	2.01142	2.03681	1.76614
2892.27	1.1213	1.79578	2.49765	2.25094	2.44181	2.41719	2.75205	1.6795	2.21499	1.69129	2.01133	2.03669	1.76606
2892.75	1.12129	1.79537	2.49708	2.25096	2.44173	2.41735	2.75211	1.67943	2.21498	1.69124	2.01125	2.03656	1.76599
2893.23	1.12127	1.79496	2.4965	2.25098	2.44165	2.4175	2.75217	1.67936	2.21498	1.69119	2.01116	2.03644	1.76592
2893.71	1.12126	1.79456	2.49593	2.25099	2.44157	2.41766	2.75223	1.67928	2.21497	1.69114	2.01108	2.03632	1.76584
2894.19	1.12124	1.79415	2.49535	2.25101	2.4415	2.41781	2.75228	1.67921	2.21497	1.6911	2.011	2.0362	1.76577
2894.68	1.12123	1.79375	2.49478	2.25103	2.44142	2.41797	2.75234	1.67914	2.21497	1.69105	2.01091	2.03608	1.7657
2895.16	1.12122	1.79334	2.4942	2.25105	2.44135	2.41812	2.75239	1.67907	2.21496	1.69101	2.01082	2.03596	1.76562
2895.64	1.1212	1.79293	2.49362	2.25107	2.44127	2.41828	2.75244	1.67901	2.21496	1.69096	2.01074	2.03584	1.76555
2896.12	1.12119	1.79253	2.49304	2.25109	2.4412	2.41843	2.7525	1.67894	2.21496	1.69092	2.01065	2.03572	1.76548
2896.61	1.12118	1.79212	2.49246	2.25111	2.44113	2.41859	2.75255	1.67887	2.21496	1.69088	2.01056	2.0356	1.76541
2897.09	1.12116	1.79171	2.49188	2.25113	2.44106	2.41874	2.7526	1.6788	2.21496	1.69083	2.01048	2.03548	1.76533
2897.57	1.12115	1.7913	2.49129	2.25115	2.44099	2.4189	2.75265	1.67874	2.21496	1.69079	2.01039	2.03535	1.76526
2898.05	1.12114	1.79089	2.49071	2.25117	2.44092	2.41905	2.7527	1.67867	2.21496	1.69075	2.0103	2.03523	1.76519
2898.53	1.12113	1.79049	2.49013	2.25119	2.44086	2.41921	2.75274	1.67861	2.21497	1.69071	2.01021	2.03511	1.76512
2899.01	1.12112	1.79008	2.48954	2.25121	2.44079	2.41936	2.75279	1.67854	2.21497	1.69067	2.01012	2.03499	1.76505
2899.5	1.12111	1.78967	2.48895	2.25123	2.44073	2.41951	2.75283	1.67848	2.21497	1.69063	2.01003	2.03487	1.76498
2899.98	1.1211	1.78926	2.48837	2.25125	2.44067	2.41967	2.75288	1.67842	2.21498	1.69059	2.00994	2.03475	1.76491
2900.46	1.12109	1.78885	2.48778	2.25128	2.44061	2.41982	2.75292	1.67836	2.21498	1.69055	2.00985	2.03463	1.76484
2900.94	1.12107	1.78844	2.48719	2.2513	2.44055	2.41997	2.75296	1.67829	2.21499	1.69051	2.00976	2.03451	1.76477
2901.43	1.12106	1.78803	2.4866	2.25132	2.44049	2.42013	2.753	1.67823	2.215	1.69047	2.00967	2.03438	1.7647
2901.91	1.12106	1.78762	2.486	2.25134	2.44043	2.42028	2.75304	1.67817	2.21501	1.69043	2.00957	2.03426	1.76463
2902.39	1.12105	1.78721	2.48541	2.25136	2.44038	2.42043	2.75308	1.67812	2.21502	1.6904	2.00948	2.03414	1.76456
2902.87	1.12104	1.7868	2.48482	2.25139	2.44032	2.42058	2.75312	1.67806	2.21502	1.69036	2.00939	2.03402	1.76449
2903.35	1.12103	1.78639	2.48422	2.25141	2.44027	2.42074	2.75315	1.678	2.21504	1.69032	2.0093	2.0339	1.76442
2903.84	1.12102	1.78598	2.48363	2.25143	2.44022	2.42089	2.75319	1.67794	2.21505	1.69029	2.0092	2.03378	1.76435
2904.32	1.12101	1.78557	2.48303	2.25146	2.44017	2.42104	2.75322	1.67789	2.21506	1.69025	2.00911	2.03366	1.76428
2904.8	1.121	1.78516	2.48243	2.25148	2.44012	2.42119	2.75325	1.67783	2.21507	1.69022	2.00901	2.03354	1.76421
2905.28	1.12099	1.78475	2.48183	2.2515	2.44007	2.42134	2.75328	1.67778	2.21509	1.69019	2.00892	2.03342	1.76415
2905.76	1.12099	1.78434	2.48123	2.25153	2.44002	2.42149	2.75331	1.67772	2.2151	1.69015	2.00882	2.0333	1.76408
2906.25	1.12098	1.78393	2.48063	2.25155	2.43998	2.42164	2.75334	1.67767	2.21512	1.69012	2.00873	2.03318	1.76401
2906.73	1.12097	1.78352	2.48003	2.25157	2.43994	2.42179	2.75337	1.67762	2.21513	1.69009	2.00863	2.03306	1.76394
2907.21	1.12096	1.78311	2.47942	2.2516	2.43989	2.42194	2.75339	1.67757	2.21515	1.69006	2.00854	2.03294	1.76388
2907.69	1.12096	1.7827	2.47882	2.25162	2.43985	2.42209	2.75342	1.67752	2.21517	1.69002	2.00844	2.03281	1.76381
2908.18	1.12095	1.78229	2.47821	2.25165	2.43981	2.42223	2.75344	1.67747	2.21519	1.68999	2.00834	2.03269	1.76374
2908.66	1.12095	1.78188	2.47761	2.25167	2.43977	2.42238	2.75346	1.67742	2.21521	1.68996	2.00824	2.03257	1.76368
2909.14	1.12094	1.78147	2.477	2.2517	2.43974	2.42253	2.75348	1.67737	2.21523	1.68993	2.00815	2.03245	1.76361
2909.62	1.12093	1.78105	2.47639	2.25172	2.4397	2.42267	2.7535	1.67732	2.21525	1.68991	2.00805	2.03234	1.76354
2910.1	1.12093	1.78064	2.47578	2.25175	2.43967	2.42282	2.75352	1.67727	2.21527	1.68988	2.00795	2.03222	1.76348
2910.59	1.12092	1.78023	2.47517	2.25177	2.43963	2.42297	2.75354	1.67723	2.21529	1.68985	2.00785	2.0321	1.76341
2911.07	1.12092	1.77982	2.47456	2.2518	2.4396	2.42311	2.75355	1.67718	2.21531	1.68982	2.00775	2.03198	1.76335
2911.55	1.12091	1.77941	2.47395	2.25183	2.43957	2.42326	2.75357	1.67714	2.21534	1.68979	2.00766	2.03186	1.76328
2912.03	1.12091	1.779	2.47334	2.25185	2.43954	2.4234	2.75358	1.67709	2.21536	1.68977	2.00756	2.03174	1.76322
2912.51	1.1209	1.77858	2.47272	2.25188	2.43951	2.42354	2.75359	1.67705	2.21539	1.68974	2.00746	2.03162	1.76315
2913	1.1209	1.77817	2.47211	2.25191	2.43949	2.42369	2.7536	1.67701	2.21542	1.68972	2.00736	2.0315	1.76309
2913.48	1.1209	1.77776	2.47149	2.25193	2.43946	2.42383	2.75361	1.67697	2.21544	1.68969	2.00726	2.03138	1.76303
2913.96	1.12089	1.77735	2.47087	2.25196	2.43944	2.42397	2.75361	1.67693	2.21547	1.68967	2.00716	2.03127	1.76296
2914.44	1.12089	1.77694	2.47026	2.25199	2.43941	2.42411	2.75362	1.67689	2.2155	1.68964	2.00706	2.03115	1.7629
2914.93	1.12089	1.77652	2.46964	2.25201	2.43939	2.42425	2.75362	1.67685	2.21553	1.68962	2.00696	2.03103	1.76284
2915.41	1.12088	1.77611	2.46902	2.25204	2.43937	2.42439	2.75363	1.67681	2.21556	1.6896	2.00685	2.03091	1.76277
2915.89	1.12088	1.7757	2.4684	2.25207	2.43935	2.42453	2.75363	1.67677	2.2156	1.68958	2.00675	2.03079	1.76271
2916.37	1.12088	1.77529	2.46778	2.2521	2.43934	2.42467	2.75363	1.67674	2.21563	1.68955	2.00665	2.03068	1.76265
2916.85	1.12087	1.77488	2.46715	2.25213	2.43932	2.42481	2.75363	1.6767	2.21566	1.68953	2.00655	2.03056	1.76259
2917.34	1.12087	1.77447	2.46653	2.25216	2.43931	2.42495	2.75362	1.67667	2.2157	1.68951	2.00645	2.03044	1.76253
2917.82	1.12087	1.77405	2.46591	2.25218	2.43929	2.42508	2.75362	1.67663	2.21573	1.68949	2.00635	2.03033	1.76246
2918.3	1.12087	1.77364	2.46528	2.25221	2.43928	2.42522	2.75361	1.6766	2.21577	1.68947	2.00624	2.03021	1.7624
2918.78	1.12087	1.77323	2.46466	2.25224	2.43927	2.42535	2.7536	1.67657	2.2158	1.68945	2.00614	2.0301	1.76234
2919.26	1.12087	1.77282	2.46403	2.25227	2.43926	2.42549	2.7536	1.67653	2.21584	1.68943	2.00604	2.02998	1.76228
2919.75	1.12086	1.77241	2.46341	2.2523	2.43925	2.42562	2.75359	1.6765	2.21588	1.68941	2.00594	2.02987	1.76222
2920.23	1.12086	1.77199	2.46278	2.25233	2.43924	2.42576	2.75357	1.67647	2.21592	1.6894	2.00583	2.02975	1.76216
2920.71	1.12086	1.77158	2.46215	2.25236	2.43924	2.42589	2.75356	1.67644	2.21596	1.68938	2.00573	2.02964	1.7621
2921.19	1.12086	1.77117	2.46152	2.25239	2.43923	2.42602	2.75355	1.67642	2.216	1.68936	2.00563	2.02952	1.76204
2921.68	1.12086	1.77076	2.46089	2.25242	2.43923	2.42615	2.75353	1.67639	2.21604	1.68935	2.00553	2.02941	1.76198
2922.16	1.12086	1.77035	2.46026	2.25245	2.43923	2.42628	2.75351	1.67636	2.21608	1.68933	2.00542	2.02929	1.76192
2922.64	1.12086	1.76994	2.45963	2.25248	2.43923	2.42641	2.7535	1.67634	2.21613	1.68932	2.00532	2.02918	1.76186
2923.12	1.12086	1.76952	2.459	2.25251	2.43923	2.42654	2.75348	1.67631	2.21617	1.6893	2.00522	2.02907	1.76181
2923.6	1.12086	1.76911	2.45837	2.25254	2.43923	2.42667	2.75346	1.67629	2.21622	1.68929	2.00511	2.02895	1.76175
2924.09	1.12086	1.7687	2.45774	2.25257	2.43923	2.4268	2.75343	1.67626	2.21626	1.68927	2.00501	2.02884	1.76169
2924.57	1.12086	1.76829	2.45711	2.2526	2.43923	2.42692	2.75341	1.67624	2.21631	1.68926	2.00491	2.02873	1.76163
2925.05	1.12087	1.76788	2.45647	2.25263	2.43924	2.42705	2.75338	1.67622	2.21636	1.68925	2.0048	2.02862	1.76157
2925.53	1.12087	1.76747	2.45584	2.25267	2.43925	2.42718	2.75336	1.6762	2.2164	1.68923	2.0047	2.02851	1.76152
2926.01	1.12087	1.76706	2.45521	2.2527	2.43925	2.4273	2.75333	1.67618	2.21645	1.68922	2.00459	2.02839	1.76146
2926.5	1.12087	1.76664	2.45457	2.25273	2.43926	2.42742	2.7533	1.67616	2.2165	1.68921	2.00449	2.02828	1.7614
2926.98	1.12087	1.76623	2.45394	2.25276	2.43927	2.42755	2.75327	1.67614	2.21655	1.6892	2.00439	2.02817	1.76135
2927.46	1.12087	1.76582	2.4533	2.25279	2.43929	2.42767	2.75323	1.67612	2.21661	1.68919	2.00428	2.02806	1.76129
2927.94	1.12088	1.76541	2.45267	2.25283	2.4393	2.42779	2.7532	1.67611	2.21666	1.68918	2.00418	2.02795	1.76124
2928.43	1.12088	1.765	2.45203	2.25286	2.43931	2.42791	2.75317	1.67609	2.21671	1.68917	2.00408	2.02784	1.76118
2928.91	1.12088	1.76459	2.4514	2.25289	2.43933	2.42803	2.75313	1.67608	2.21677	1.68916	2.00397	2.02773	1.76113
2929.39	1.12088	1.76418	2.45076	2.25292	2.43934	2.42815	2.75309	1.67606	2.21682	1.68915	2.00387	2.02763	1.76107
2929.87	1.12089	1.76377	2.45012	2.25296	2.43936	2.42826	2.75305	1.67605	2.21688	1.68914	2.00376	2.02752	1.76102
2930.35	1.12089	1.76336	2.44949	2.25299	2.43938	2.42838	2.75301	1.67604	2.21693	1.68913	2.00366	2.02741	1.76096
2930.84	1.12089	1.76295	2.44885	2.25302	2.4394	2.4285	2.75297	1.67603	2.21699	1.68913	2.00356	2.0273	1.76091
2931.32	1.1209	1.76254	2.44821	2.25306	2.43942	2.42861	2.75293	1.67602	2.21705	1.68912	2.00345	2.0272	1.76085
2931.8	1.1209	1.76213	2.44758	2.25309	2.43944	2.42873	2.75288	1.67601	2.21711	1.68911	2.00335	2.02709	1.7608
2932.28	1.1209	1.76172	2.44694	2.25312	2.43947	2.42884	2.75283	1.676	2.21717	1.68911	2.00325	2.02698	1.76075
2932.76	1.12091	1.76131	2.4463	2.25316	2.43949	2.42895	2.75279	1.67599	2.21723	1.6891	2.00314	2.02688	1.76069
2933.25	1.12091	1.7609	2.44567	2.25319	2.43952	2.42906	2.75274	1.67598	2.21729	1.6891	2.00304	2.02677	1.76064
2933.73	1.12092	1.76049	2.44503	2.25322	2.43955	2.42917	2.75269	1.67598	2.21735	1.68909	2.00294	2.02667	1.76059
2934.21	1.12092	1.76008	2.44439	2.25326	2.43957	2.42928	2.75264	1.67597	2.21741	1.68909	2.00284	2.02656	1.76054
2934.69	1.12093	1.75967	2.44376	2.25329	2.4396	2.42939	2.75258	1.67597	2.21748	1.68908	2.00273	2.02646	1.76049
2935.18	1.12093	1.75926	2.44312	2.25333	2.43963	2.4295	2.75253	1.67597	2.21754	1.68908	2.00263	2.02635	1.76043
2935.66	1.12094	1.75886	2.44248	2.25336	2.43967	2.42961	2.75248	1.67596	2.21761	1.68908	2.00253	2.02625	1.76038
2936.14	1.12094	1.75845	2.44185	2.2534	2.4397	2.42971	2.75242	1.67596	2.21767	1.68908	2.00243	2.02615	1.76033
2936.62	1.12095	1.75804	2.44121	2.25343	2.43973	2.42982	2.75236	1.67596	2.21774	1.68907	2.00232	2.02605	1.76028
2937.1	1.12095	1.75763	2.44057	2.25347	2.43977	2.42992	2.7523	1.67596	2.21781	1.68907	2.00222	2.02594	1.76023
2937.59	1.12096	1.75722	2.43994	2.2535	2.43981	2.43002	2.75224	1.67596	2.21788	1.68907	2.00212	2.02584	1.76018
2938.07	1.12096	1.75682	2.4393	2.25354	2.43984	2.43012	2.75218	1.67596	2.21795	1.68907	2.00202	2.02574	1.76013
2938.55	1.12097	1.75641	2.43867	2.25357	2.43988	2.43023	2.75212	1.67597	2.21802	1.68907	2.00192	2.02564	1.76008
2939.03	1.12097	1.756	2.43803	2.25361	2.43992	2.43033	2.75205	1.67597	2.21809	1.68907	2.00182	2.02554	1.76003
2939.51	1.12098	1.75559	2.4374	2.25364	2.43996	2.43042	2.75199	1.67598	2.21816	1.68907	2.00171	2.02544	1.75998
2940	1.12099	1.75519	2.43677	2.25368	2.44	2.43052	2.75192	1.67598	2.21823	1.68907	2.00161	2.02534	1.75993
2940.48	1.12099	1.75478	2.43613	2.25372	2.44005	2.43062	2.75185	1.67599	2.2183	1.68907	2.00151	2.02524	1.75988
2940.96	1.121	1.75437	2.4355	2.25375	2.44009	2.43072	2.75179	1.676	2.21838	1.68907	2.00141	2.02515	1.75984
2941.44	1.12101	1.75397	2.43487	2.25379	2.44014	2.43081	2.75172	1.67601	2.21845	1.68908	2.00131	2.02505	1.75979
2941.93	1.12101	1.75356	2.43423	2.25382	2.44018	2.43091	2.75165	1.67601	2.21853	1.68908	2.00121	2.02495	1.75974
2942.41	1.12102	1.75316	2.4336	2.25386	2.44023	2.431	2.75157	1.67602	2.2186	1.68908	2.00111	2.02486	1.75969
2942.89	1.12103	1.75275	2.43297	2.2539	2.44028	2.43109	2.7515	1.67604	2.21868	1.68909	2.00102	2.02476	1.75965
2943.37	1.12104	1.75234	2.43234	2.25393	2.44033	2.43118	2.75143	1.67605	2.21876	1.68909	2.00092	2.02466	1.7596
2943.85	1.12104	1.75194	2.43171	2.25397	2.44038	2.43127	2.75135	1.67606	2.21884	1.68909	2.00082	2.02457	1.75955
2944.34	1.12105	1.75153	2.43108	2.25401	2.44043	2.43136	2.75127	1.67608	2.21892	1.6891	2.00072	2.02447	1.75951
2944.82	1.12106	1.75113	2.43045	2.25404	2.44048	2.43145	2.7512	1.67609	2.219	1.6891	2.00062	2.02438	1.75946
2945.3	1.12107	1.75073	2.42983	2.25408	2.44053	2.43153	2.75112	1.67611	2.21908	1.68911	2.00053	2.02429	1.75941
2945.78	1.12107	1.75032	2.4292	2.25412	2.44059	2.43162	2.75104	1.67612	2.21916	1.68911	2.00043	2.02419	1.75937
2946.26	1.12108	1.74992	2.42857	2.25415	2.44064	2.43171	2.75096	1.67614	2.21924	1.68912	2.00033	2.0241	1.75932
2946.75	1.12109	1.74951	2.42795	2.25419	2.4407	2.43179	2.75087	1.67616	2.21932	1.68913	2.00024	2.02401	1.75928
2947.23	1.1211	1.74911	2.42732	2.25423	2.44076	2.43187	2.75079	1.67618	2.21941	1.68913	2.00014	2.02392	1.75923
2947.71	1.12111	1.74871	2.4267	2.25427	2.44081	2.43195	2.75071	1.6762	2.21949	1.68914	2.00004	2.02383	1.75919
2948.19	1.12112	1.7483	2.42608	2.2543	2.44087	2.43203	2.75062	1.67622	2.21958	1.68915	1.99995	2.02374	1.75915
2948.67	1.12112	1.7479	2.42545	2.25434	2.44093	2.43211	2.75054	1.67624	2.21966	1.68916	1.99985	2.02365	1.7591
2949.16	1.12113	1.7475	2.42483	2.25438	2.441	2.43219	2.75045	1.67627	2.21975	1.68916	1.99976	2.02356	1.75906
2949.64	1.12114	1.7471	2.42421	2.25442	2.44106	2.43227	2.75036	1.67629	2.21983	1.68917	1.99967	2.02347	1.75901
2950.12	1.12115	1.7467	2.4236	2.25446	2.44112	2.43235	2.75027	1.67632	2.21992	1.68918	1.99957	2.02338	1.75897
2950.6	1.12116	1.74629	2.42298	2.25449	2.44118	2.43242	2.75018	1.67634	2.22001	1.68919	1.99948	2.0233	1.75893
2951.09	1.12117	1.74589	2.42236	2.25453	2.44125	2.4325	2.75009	1.67637	2.2201	1.6892	1.99939	2.02321	1.75889
2951.57	1.12118	1.74549	2.42174	2.25457	2.44131	2.43257	2.75	1.6764	2.22019	1.68921	1.99929	2.02312	1.75884
2952.05	1.12119	1.74509	2.42113	2.25461	2.44138	2.43264	2.74991	1.67643	2.22028	1.68922	1.9992	2.02304	1.7588
2952.53	1.1212	1.74469	2.42052	2.25465	2.44145	2.43271	2.74981	1.67646	2.22037	1.68923	1.99911	2.02295	1.75876
2953.01	1.12121	1.74429	2.4199	2.25468	2.44152	2.43278	2.74972	1.67649	2.22046	1.68924	1.99902	2.02287	1.75872
2953.49	1.12122	1.74389	2.41929	2.25472	2.44159	2.43285	2.74963	1.67652	2.22056	1.68925	1.99893	2.02278	1.75868
2953.98	1.12123	1.74349	2.41868	2.25476	2.44166	2.43292	2.74953	1.67655	2.22065	1.68927	1.99884	2.0227	1.75864
2954.46	1.12124	1.74309	2.41807	2.2548	2.44173	2.43299	2.74943	1.67659	2.22075	1.68928	1.99875	2.02262	1.75859
2954.94	1.12125	1.74269	2.41747	2.25484	2.4418	2.43305	2.74933	1.67662	2.22084	1.68929	1.99866	2.02253	1.75855
2955.42	1.12126	1.7423	2.41686	2.25488	2.44187	2.43312	2.74924	1.67666	2.22094	1.6893	1.99857	2.02245	1.75851
2955.91	1.12127	1.7419	2.41626	2.25491	2.44195	2.43318	2.74914	1.67669	2.22103	1.68932	1.99849	2.02237	1.75847
2956.39	1.12128	1.7415	2.41565	2.25495	2.44202	2.43324	2.74904	1.67673	2.22113	1.68933	1.9984	2.02229	1.75843
2956.87	1.12129	1.7411	2.41505	2.25499	2.4421	2.43331	2.74894	1.67677	2.22123	1.68934	1.99831	2.02221	1.75839
2957.35	1.1213	1.7407	2.41445	2.25503	2.44217	2.43337	2.74883	1.67681	2.22132	1.68936	1.99823	2.02213	1.75835
2957.83	1.12131	1.74031	2.41385	2.25507	2.44225	2.43343	2.74873	1.67685	2.22142	1.68937	1.99814	2.02205	1.75832
2958.32	1.12132	1.73991	2.41325	2.25511	2.44233	2.43348	2.74863	1.67689	2.22152	1.68939	1.99806	2.02197	1.75828
2958.8	1.12134	1.73951	2.41265	2.25515	2.4424	2.43354	2.74853	1.67693	2.22162	1.6894	1.99797	2.0219	1.75824
2959.28	1.12135	1.73912	2.41206	2.25519	2.44248	2.4336	2.74842	1.67697	2.22172	1.68942	1.99789	2.02182	1.7582
2959.76	1.12136	1.73872	2.41146	2.25523	2.44256	2.43365	2.74832	1.67702	2.22182	1.68943	1.9978	2.02174	1.75816
2960.24	1.12137	1.73833	2.41087	2.25526	2.44264	2.43371	2.74821	1.67706	2.22193	1.68945	1.99772	2.02167	1.75812
2960.73	1.12138	1.73793	2.41028	2.2553	2.44272	2.43376	2.7481	1.67711	2.22203	1.68946	1.99764	2.02159	1.75809
2961.21	1.12139	1.73754	2.40969	2.25534	2.44281	2.43381	2.748	1.67716	2.22213	1.68948	1.99756	2.02152	1.75805
2961.69	1.1214	1.73714	2.4091	2.25538	2.44289	2.43386	2.74789	1.6772	2.22224	1.6895	1.99748	2.02144	1.75801
2962.17	1.12142	1.73675	2.40852	2.25542	2.44297	2.43391	2.74778	1.67725	2.22234	1.68951	1.9974	2.02137	1.75797
2962.66	1.12143	1.73636	2.40793	2.25546	2.44306	2.43396	2.74767	1.6773	2.22245	1.68953	1.99732	2.0213	1.75794
2963.14	1.12144	1.73596	2.40735	2.2555	2.44314	2.43401	2.74756	1.67735	2.22255	1.68955	1.99724	2.02122	1.7579
2963.62	1.12145	1.73557	2.40677	2.25554	2.44323	2.43406	2.74745	1.67741	2.22266	1.68957	1.99716	2.02115	1.75786
2964.1	1.12146	1.73518	2.40619	2.25558	2.44331	2.4341	2.74734	1.67746	2.22277	1.68958	1.99709	2.02108	1.75783
2964.58	1.12147	1.73479	2.40561	2.25562	2.4434	2.43415	2.74723	1.67751	2.22287	1.6896	1.99701	2.02101	1.75779
2965.07	1.12149	1.73439	2.40503	2.25566	2.44349	2.43419	2.74712	1.67757	2.22298	1.68962	1.99693	2.02094	1.75776
2965.55	1.1215	1.734	2.40446	2.2557	2.44357	2.43423	2.74701	1.67762	2.22309	1.68964	1.99686	2.02087	1.75772
2966.03	1.12151	1.73361	2.40388	2.25574	2.44366	2.43427	2.74689	1.67768	2.2232	1.68966	1.99678	2.0208	1.75768
2966.51	1.12152	1.73322	2.40331	2.25577	2.44375	2.43431	2.74678	1.67774	2.22331	1.68968	1.99671	2.02074	1.75765
2966.99	1.12154	1.73283	2.40274	2.25581	2.44384	2.43435	2.74667	1.67779	2.22342	1.6897	1.99664	2.02067	1.75761
2967.48	1.12155	1.73244	2.40217	2.25585	2.44393	2.43439	2.74655	1.67785	2.22353	1.68972	1.99656	2.0206	1.75758
2967.96	1.12156	1.73205	2.40161	2.25589	2.44402	2.43443	2.74644	1.67791	2.22364	1.68974	1.99649	2.02053	1.75754
2968.44	1.12157	1.73166	2.40104	2.25593	2.44411	2.43446	2.74632	1.67797	2.22375	1.68976	1.99642	2.02047	1.75751
2968.92	1.12159	1.73127	2.40048	2.25597	2.44421	2.4345	2.74621	1.67804	2.22387	1.68978	1.99635	2.0204	1.75748
2969.41	1.1216	1.73089	2.39992	2.25601	2.4443	2.43453	2.74609	1.6781	2.22398	1.6898	1.99628	2.02034	1.75744
2969.89	1.12161	1.7305	2.39936	2.25605	2.44439	2.43457	2.74598	1.67816	2.22409	1.68982	1.99621	2.02028	1.75741
2970.37	1.12163	1.73011	2.3988	2.25609	2.44448	2.4346	2.74586	1.67823	2.22421	1.68984	1.99614	2.02021	1.75737
2970.85	1.12164	1.72972	2.39824	2.25613	2.44458	2.43463	2.74574	1.67829	2.22432	1.68986	1.99608	2.02015	1.75734
2971.33	1.12165	1.72934	2.39769	2.25617	2.44467	2.43466	2.74563	1.67836	2.22444	1.68988	1.99601	2.02009	1.75731
2971.82	1.12167	1.72895	2.39713	2.25621	2.44477	2.43469	2.74551	1.67843	2.22455	1.6899	1.99595	2.02003	1.75728
2972.3	1.12168	1.72856	2.39658	2.25624	2.44486	2.43472	2.74539	1.6785	2.22467	1.68993	1.99588	2.01997	1.75724
2972.78	1.12169	1.72818	2.39603	2.25628	2.44496	2.43474	2.74527	1.67857	2.22479	1.68995	1.99582	2.01991	1.75721
2973.26	1.12171	1.72779	2.39548	2.25632	2.44506	2.43477	2.74516	1.67864	2.22491	1.68997	1.99575	2.01985	1.75718
2973.74	1.12172	1.72741	2.39494	2.25636	2.44515	2.43479	2.74504	1.67871	2.22502	1.68999	1.99569	2.01979	1.75714
2974.23	1.12173	1.72702	2.39439	2.2564	2.44525	2.43482	2.74492	1.67878	2.22514	1.69001	1.99563	2.01973	1.75711
2974.71	1.12175	1.72664	2.39385	2.25644	2.44535	2.43484	2.7448	1.67886	2.22526	1.69004	1.99557	2.01967	1.75708
2975.19	1.12176	1.72625	2.39331	2.25648	2.44545	2.43486	2.74468	1.67893	2.22538	1.69006	1.99551	2.01961	1.75705
2975.67	1.12177	1.72587	2.39277	2.25652	2.44555	2.43488	2.74456	1.679	2.2255	1.69008	1.99545	2.01956	1.75702
2976.16	1.12179	1.72549	2.39224	2.25656	2.44564	2.4349	2.74444	1.67908	2.22562	1.69011	1.99539	2.0195	1.75699
2976.64	1.1218	1.72511	2.3917	2.2566	2.44574	2.43492	2.74432	1.67916	2.22574	1.69013	1.99533	2.01945	1.75695
2977.12	1.12182	1.72472	2.39117	2.25663	2.44584	2.43494	2.7442	1.67924	2.22586	1.69015	1.99528	2.01939	1.75692
2977.6	1.12183	1.72434	2.39063	2.25667	2.44594	2.43496	2.74408	1.67932	2.22599	1.69018	1.99522	2.01934	1.75689
2978.08	1.12184	1.72396	2.3901	2.25671	2.44604	2.43497	2.74396	1.67939	2.22611	1.6902	1.99517	2.01928	1.75686
2978.57	1.12186	1.72358	2.38958	2.25675	2.44614	2.43499	2.74384	1.67948	2.22623	1.69023	1.99511	2.01923	1.75683
2979.05	1.12187	1.7232	2.38905	2.25679	2.44625	2.435	2.74372	1.67956	2.22635	1.69025	1.99506	2.01918	1.7568
2979.53	1.12189	1.72282	2.38852	2.25683	2.44635	2.43501	2.7436	1.67964	2.22648	1.69027	1.99501	2.01913	1.75677
2980.01	1.1219	1.72244	2.388	2.25686	2.44645	2.43502	2.74348	1.67972	2.2266	1.6903	1.99496	2.01907	1.75674
2980.49	1.12191	1.72206	2.38748	2.2569	2.44655	2.43504	2.74335	1.67981	2.22673	1.69032	1.99491	2.01902	1.75671
2980.98	1.12193	1.72168	2.38696	2.25694	2.44665	2.43505	2.74323	1.67989	2.22685	1.69035	1.99486	2.01897	1.75668
2981.46	1.12194	1.7213	2.38644	2.25698	2.44675	2.43505	2.74311	1.67998	2.22698	1.69037	1.99481	2.01892	1.75665
2981.94	1.12196	1.72093	2.38593	2.25702	2.44686	2.43506	2.74299	1.68007	2.2271	1.6904	1.99476	2.01887	1.75662
2982.42	1.12197	1.72055	2.38541	2.25706	2.44696	2.43507	2.74287	1.68016	2.22723	1.69042	1.99471	2.01883	1.75659
2982.91	1.12199	1.72017	2.3849	2.25709	2.44706	2.43508	2.74275	1.68024	2.22736	1.69045	1.99467	2.01878	1.75656
2983.39	1.122	1.71979	2.38439	2.25713	2.44717	2.43508	2.74263	1.68033	2.22748	1.69047	1.99462	2.01873	1.75653
2983.87	1.12202	1.71942	2.38388	2.25717	2.44727	2.43509	2.7425	1.68043	2.22761	1.6905	1.99458	2.01868	1.7565
2984.35	1.12203	1.71904	2.38337	2.25721	2.44737	2.43509	2.74238	1.68052	2.22774	1.69053	1.99454	2.01864	1.75647
2984.83	1.12205	1.71867	2.38287	2.25724	2.44748	2.43509	2.74226	1.68061	2.22787	1.69055	1.99449	2.01859	1.75644
2985.32	1.12206	1.71829	2.38236	2.25728	2.44758	2.43509	2.74214	1.6807	2.228	1.69058	1.99445	2.01855	1.75641
2985.8	1.12207	1.71792	2.38186	2.25732	2.44769	2.43509	2.74202	1.6808	2.22813	1.6906	1.99441	2.0185	1.75639
2986.28	1.12209	1.71754	2.38136	2.25736	2.44779	2.43509	2.7419	1.68089	2.22825	1.69063	1.99437	2.01846	1.75636
2986.76	1.1221	1.71717	2.38086	2.25739	2.44789	2.43509	2.74178	1.68099	2.22838	1.69066	1.99433	2.01842	1.75633
2987.24	1.12212	1.7168	2.38036	2.25743	2.448	2.43509	2.74165	1.68109	2.22851	1.69068	1.9943	2.01837	1.7563
2987.73	1.12213	1.71642	2.37986	2.25747	2.4481	2.43509	2.74153	1.68119	2.22865	1.69071	1.99426	2.01833	1.75627
2988.21	1.12215	1.71605	2.37937	2.2575	2.44821	2.43509	2.74141	1.68128	2.22878	1.69073	1.99422	2.01829	1.75624
2988.69	1.12216	1.71568	2.37888	2.25754	2.44831	2.43508	2.74129	1.68138	2.22891	1.69076	1.99419	2.01825	1.75622
2989.17	1.12218	1.71531	2.37838	2.25758	2.44842	2.43508	2.74117	1.68149	2.22904	1.69079	1.99415	2.01821	1.75619
2989.66	1.12219	1.71494	2.37789	2.25761	2.44852	2.43507	2.74105	1.68159	2.22917	1.69081	1.99412	2.01817	1.75616
2990.14	1.12221	1.71457	2.37741	2.25765	2.44863	2.43506	2.74093	1.68169	2.2293	1.69084	1.99409	2.01813	1.75613
2990.62	1.12222	1.7142	2.37692	2.25769	2.44873	2.43505	2.74081	1.68179	2.22944	1.69087	1.99406	2.01809	1.7561
2991.1	1.12224	1.71383	2.37643	2.25772	2.44884	2.43505	2.74069	1.6819	2.22957	1.69089	1.99403	2.01805	1.75608
2991.58	1.12226	1.71346	2.37595	2.25776	2.44894	2.43504	2.74057	1.682	2.2297	1.69092	1.994	2.01802	1.75605
2992.07	1.12227	1.71309	2.37547	2.25779	2.44905	2.43503	2.74045	1.68211	2.22984	1.69095	1.99397	2.01798	1.75602
2992.55	1.12229	1.71272	2.37498	2.25783	2.44915	2.43501	2.74033	1.68221	2.22997	1.69097	1.99394	2.01794	1.75599
2993.03	1.1223	1.71235	2.3745	2.25786	2.44926	2.435	2.74021	1.68232	2.23011	1.691	1.99392	2.01791	1.75596
2993.51	1.12232	1.71198	2.37403	2.2579	2.44936	2.43499	2.74009	1.68243	2.23024	1.69103	1.99389	2.01787	1.75594
2993.99	1.12233	1.71162	2.37355	2.25793	2.44947	2.43498	2.73997	1.68254	2.23038	1.69106	1.99387	2.01783	1.75591
2994.48	1.12235	1.71125	2.37307	2.25797	2.44957	2.43496	2.73985	1.68265	2.23051	1.69108	1.99384	2.0178	1.75588
2994.96	1.12236	1.71088	2.3726	2.258	2.44968	2.43495	2.73973	1.68276	2.23065	1.69111	1.99382	2.01777	1.75586
2995.44	1.12238	1.71052	2.37213	2.25804	2.44978	2.43493	2.73961	1.68287	2.23078	1.69114	1.9938	2.01773	1.75583
2995.92	1.12239	1.71015	2.37165	2.25807	2.44989	2.43491	2.73949	1.68299	2.23092	1.69116	1.99378	2.0177	1.7558
2996.41	1.12241	1.70979	2.37118	2.25811	2.44999	2.4349	2.73937	1.6831	2.23105	1.69119	1.99376	2.01767	1.75577
2996.89	1.12242	1.70942	2.37071	2.25814	2.4501	2.43488	2.73925	1.68322	2.23119	1.69122	1.99374	2.01763	1.75575
2997.37	1.12244	1.70906	2.37025	2.25818	2.4502	2.43486	2.73913	1.68333	2.23133	1.69124	1.99373	2.0176	1.75572
2997.85	1.12246	1.70869	2.36978	2.25821	2.45031	2.43484	2.73902	1.68345	2.23147	1.69127	1.99371	2.01757	1.75569
2998.33	1.12247	1.70833	2.36931	2.25824	2.45041	2.43482	2.7389	1.68356	2.2316	1.6913	1.99369	2.01754	1.75567
2998.82	1.12249	1.70797	2.36885	2.25828	2.45051	2.4348	2.73878	1.68368	2.23174	1.69133	1.99368	2.01751	1.75564
2999.3	1.1225	1.70761	2.36839	2.25831	2.45062	2.43477	2.73866	1.6838	2.23188	1.69135	1.99367	2.01748	1.75561
2999.78	1.12252	1.70724	2.36792	2.25834	2.45072	2.43475	2.73855	1.68392	2.23202	1.69138	1.99365	2.01745	1.75558
3000.26	1.12253	1.70688	2.36746	2.25838	2.45083	2.43473	2.73843	1.68404	2.23216	1.69141	1.99364	2.01742	1.75556
3000.74	1.12255	1.70652	2.367	2.25841	2.45093	2.4347	2.73832	1.68416	2.23229	1.69143	1.99363	2.0174	1.75553
3001.23	1.12257	1.70616	2.36654	2.25844	2.45103	2.43468	2.7382	1.68428	2.23243	1.69146	1.99362	2.01737	1.7555
3001.71	1.12258	1.7058	2.36608	2.25848	2.45113	2.43465	2.73808	1.68441	2.23257	1.69149	1.99361	2.01734	1.75548
3002.19	1.1226	1.70544	2.36563	2.25851	2.45124	2.43463	2.73797	1.68453	2.23271	1.69151	1.99361	2.01732	1.75545
3002.67	1.12261	1.70508	2.36517	2.25854	2.45134	2.4346	2.73785	1.68465	2.23285	1.69154	1.9936	2.01729	1.75542
3003.15	1.12263	1.70472	2.36472	2.25857	2.45144	2.43457	2.73774	1.68478	2.23299	1.69157	1.99359	2.01726	1.7554
3003.64	1.12264	1.70436	2.36426	2.2586	2.45154	2.43454	2.73762	1.6849	2.23313	1.69159	1.99359	2.01724	1.75537
3004.12	1.12266	1.70401	2.36381	2.25864	2.45164	2.43452	2.73751	1.68503	2.23327	1.69162	1.99359	2.01721	1.75534
3004.6	1.12268	1.70365	2.36336	2.25867	2.45174	2.43449	2.7374	1.68516	2.23341	1.69165	1.99358	2.01719	1.75531
3005.08	1.12269	1.70329	2.3629	2.2587	2.45185	2.43446	2.73728	1.68529	2.23355	1.69167	1.99358	2.01716	1.75529
3005.57	1.12271	1.70294	2.36245	2.25873	2.45195	2.43442	2.73717	1.68541	2.23369	1.6917	1.99358	2.01714	1.75526
3006.05	1.12272	1.70258	2.362	2.25876	2.45205	2.43439	2.73706	1.68554	2.23383	1.69173	1.99358	2.01712	1.75523
3006.53	1.12274	1.70222	2.36155	2.25879	2.45215	2.43436	2.73695	1.68567	2.23398	1.69175	1.99358	2.0171	1.75521
3007.01	1.12276	1.70187	2.3611	2.25882	2.45225	2.43433	2.73683	1.68581	2.23412	1.69178	1.99358	2.01707	1.75518
3007.49	1.12277	1.70151	2.36066	2.25885	2.45234	2.43429	2.73672	1.68594	2.23426	1.69181	1.99359	2.01705	1.75515
3007.98	1.12279	1.70116	2.36021	2.25888	2.45244	2.43426	2.73661	1.68607	2.2344	1.69183	1.99359	2.01703	1.75513
3008.46	1.1228	1.7008	2.35976	2.25891	2.45254	2.43423	2.7365	1.6862	2.23454	1.69186	1.9936	2.01701	1.7551
3008.94	1.12282	1.70045	2.35932	2.25894	2.45264	2.43419	2.73639	1.68634	2.23468	1.69189	1.9936	2.01699	1.75507
3009.42	1.12284	1.7001	2.35887	2.25897	2.45274	2.43415	2.73628	1.68647	2.23483	1.69191	1.99361	2.01697	1.75504
3009.9	1.12285	1.69975	2.35843	2.259	2.45283	2.43412	2.73617	1.68661	2.23497	1.69194	1.99362	2.01695	1.75502
3010.39	1.12287	1.69939	2.35798	2.25903	2.45293	2.43408	2.73606	1.68674	2.23511	1.69196	1.99363	2.01693	1.75499
3010.87	1.12289	1.69904	2.35754	2.25905	2.45303	2.43404	2.73595	1.68688	2.23525	1.69199	1.99364	2.01691	1.75496
3011.35	1.1229	1.69869	2.3571	2.25908	2.45312	2.43401	2.73584	1.68702	2.2354	1.69201	1.99365	2.01689	1.75493
3011.83	1.12292	1.69834	2.35665	2.25911	2.45322	2.43397	2.73574	1.68716	2.23554	1.69204	1.99366	2.01688	1.75491
3012.32	1.12293	1.69799	2.35621	2.25914	2.45331	2.43393	2.73563	1.6873	2.23568	1.69207	1.99367	2.01686	1.75488
3012.8	1.12295	1.69764	2.35577	2.25916	2.45341	2.43389	2.73552	1.68744	2.23582	1.69209	1.99369	2.01684	1.75485
3013.28	1.12297	1.69729	2.35533	2.25919	2.4535	2.43385	2.73541	1.68758	2.23597	1.69212	1.9937	2.01682	1.75482
3013.76	1.12298	1.69694	2.35489	2.25922	2.45359	2.43381	2.73531	1.68772	2.23611	1.69214	1.99372	2.01681	1.7548
3014.24	1.123	1.69659	2.35445	2.25925	2.45369	2.43377	2.7352	1.68786	2.23625	1.69217	1.99373	2.01679	1.75477
3014.72	1.12302	1.69624	2.35401	2.25927	2.45378	2.43373	2.7351	1.688	2.2364	1.69219	1.99375	2.01678	1.75474
3015.21	1.12303	1.69589	2.35357	2.2593	2.45387	2.43368	2.73499	1.68815	2.23654	1.69222	1.99377	2.01676	1.75471
3015.69	1.12305	1.69555	2.35313	2.25932	2.45396	2.43364	2.73489	1.68829	2.23668	1.69224	1.99379	2.01675	1.75468
3016.17	1.12306	1.6952	2.35269	2.25935	2.45405	2.4336	2.73478	1.68844	2.23683	1.69226	1.99381	2.01673	1.75465
3016.65	1.12308	1.69485	2.35225	2.25937	2.45414	2.43355	2.73468	1.68858	2.23697	1.69229	1.99383	2.01672	1.75463
3017.14	1.1231	1.69451	2.35181	2.2594	2.45423	2.43351	2.73458	1.68873	2.23712	1.69231	1.99385	2.0167	1.7546
3017.62	1.12311	1.69416	2.35137	2.25942	2.45432	2.43347	2.73447	1.68887	2.23726	1.69234	1.99387	2.01669	1.75457
3018.1	1.12313	1.69382	2.35093	2.25945	2.45441	2.43342	2.73437	1.68902	2.2374	1.69236	1.9939	2.01668	1.75454
3018.58	1.12315	1.69347	2.35049	2.25947	2.45449	2.43337	2.73427	1.68917	2.23755	1.69238	1.99392	2.01666	1.75451
3019.06	1.12316	1.69313	2.35005	2.2595	2.45458	2.43333	2.73417	1.68932	2.23769	1.69241	1.99395	2.01665	1.75448
3019.55	1.12318	1.69278	2.34962	2.25952	2.45467	2.43328	2.73407	1.68947	2.23784	1.69243	1.99397	2.01664	1.75445
3020.03	1.1232	1.69244	2.34918	2.25954	2.45475	2.43324	2.73397	1.68962	2.23798	1.69245	1.994	2.01663	1.75443
3020.51	1.12321	1.69209	2.34874	2.25957	2.45484	2.43319	2.73387	1.68977	2.23813	1.69248	1.99403	2.01661	1.7544
3020.99	1.12323	1.69175	2.3483	2.25959	2.45492	2.43314	2.73377	1.68992	2.23827	1.6925	1.99406	2.0166	1.75437
3021.47	1.12325	1.69141	2.34786	2.25961	2.45501	2.43309	2.73367	1.69007	2.23841	1.69252	1.99409	2.01659	1.75434
3021.96	1.12326	1.69107	2.34742	2.25963	2.45509	2.43305	2.73357	1.69022	2.23856	1.69255	1.99412	2.01658	1.75431
3022.44	1.12328	1.69073	2.34698	2.25966	2.45517	2.433	2.73347	1.69037	2.2387	1.69257	1.99415	2.01657	1.75428
3022.92	1.12329	1.69039	2.34655	2.25968	2.45525	2.43295	2.73338	1.69053	2.23885	1.69259	1.99418	2.01656	1.75425
3023.4	1.12331	1.69004	2.34611	2.2597	2.45533	2.4329	2.73328	1.69068	2.23899	1.69261	1.99422	2.01655	1.75422
3023.89	1.12333	1.6897	2.34567	2.25972	2.45541	2.43285	2.73318	1.69083	2.23914	1.69263	1.99425	2.01654	1.75419
3024.37	1.12334	1.68936	2.34523	2.25974	2.45549	2.4328	2.73309	1.69099	2.23928	1.69266	1.99429	2.01653	1.75416
3024.85	1.12336	1.68902	2.34479	2.25976	2.45557	2.43275	2.73299	1.69114	2.23943	1.69268	1.99432	2.01652	1.75413
3025.33	1.12338	1.68869	2.34435	2.25978	2.45565	2.4327	2.7329	1.6913	2.23957	1.6927	1.99436	2.01651	1.7541
3025.81	1.12339	1.68835	2.34391	2.2598	2.45573	2.43265	2.7328	1.69146	2.23972	1.69272	1.9944	2.01651	1.75407
3026.3	1.12341	1.68801	2.34347	2.25982	2.4558	2.43259	2.73271	1.69161	2.23986	1.69274	1.99444	2.0165	1.75403
3026.78	1.12343	1.68767	2.34303	2.25984	2.45588	2.43254	2.73262	1.69177	2.24001	1.69276	1.99448	2.01649	1.754
3027.26	1.12344	1.68733	2.34259	2.25986	2.45595	2.43249	2.73253	1.69193	2.24015	1.69278	1.99452	2.01648	1.75397
3027.74	1.12346	1.687	2.34215	2.25988	2.45603	2.43244	2.73243	1.69209	2.24029	1.6928	1.99456	2.01648	1.75394
3028.22	1.12348	1.68666	2.34171	2.25989	2.4561	2.43238	2.73234	1.69225	2.24044	1.69282	1.9946	2.01647	1.75391
3028.71	1.12349	1.68632	2.34127	2.25991	2.45617	2.43233	2.73225	1.69241	2.24058	1.69284	1.99464	2.01646	1.75388
3029.19	1.12351	1.68599	2.34083	2.25993	2.45625	2.43228	2.73216	1.69257	2.24073	1.69286	1.99468	2.01646	1.75385
3029.67	1.12353	1.68565	2.34039	2.25995	2.45632	2.43222	2.73207	1.69273	2.24087	1.69288	1.99473	2.01645	1.75381
3030.15	1.12355	1.68532	2.33994	2.25996	2.45639	2.43217	2.73198	1.69289	2.24102	1.6929	1.99477	2.01644	1.75378
3030.64	1.12356	1.68498	2.3395	2.25998	2.45646	2.43212	2.73189	1.69305	2.24116	1.69292	1.99482	2.01644	1.75375
3031.12	1.12358	1.68465	2.33906	2.26	2.45652	2.43206	2.73181	1.69321	2.24131	1.69294	1.99487	2.01643	1.75372
3031.6	1.1236	1.68432	2.33861	2.26001	2.45659	2.43201	2.73172	1.69338	2.24145	1.69296	1.99491	2.01643	1.75368
3032.08	1.12361	1.68398	2.33817	2.26003	2.45666	2.43195	2.73163	1.69354	2.2416	1.69298	1.99496	2.01642	1.75365
3032.56	1.12363	1.68365	2.33773	2.26004	2.45672	2.4319	2.73155	1.6937	2.24174	1.693	1.99501	2.01642	1.75362
3033.05	1.12365	1.68332	2.33728	2.26006	2.45679	2.43184	2.73146	1.69387	2.24189	1.69302	1.99506	2.01641	1.75358
3033.53	1.12366	1.68298	2.33684	2.26007	2.45685	2.43179	2.73138	1.69403	2.24203	1.69303	1.99511	2.01641	1.75355
3034.01	1.12368	1.68265	2.33639	2.26008	2.45692	2.43173	2.73129	1.6942	2.24217	1.69305	1.99516	2.0164	1.75352
3034.49	1.1237	1.68232	2.33594	2.2601	2.45698	2.43168	2.73121	1.69436	2.24232	1.69307	1.99521	2.0164	1.75348
3034.97	1.12371	1.68199	2.3355	2.26011	2.45704	2.43162	2.73113	1.69453	2.24246	1.69309	1.99526	2.01639	1.75345
3035.46	1.12373	1.68166	2.33505	2.26012	2.4571	2.43156	2.73104	1.69469	2.24261	1.6931	1.99532	2.01639	1.75341
3035.94	1.12375	1.68133	2.3346	2.26014	2.45716	2.43151	2.73096	1.69486	2.24275	1.69312	1.99537	2.01639	1.75338
3036.42	1.12376	1.681	2.33415	2.26015	2.45722	2.43145	2.73088	1.69503	2.2429	1.69314	1.99542	2.01638	1.75334
3036.9	1.12378	1.68067	2.33371	2.26016	2.45728	2.43139	2.7308	1.6952	2.24304	1.69315	1.99548	2.01638	1.75331
3037.39	1.1238	1.68034	2.33326	2.26017	2.45733	2.43134	2.73072	1.69536	2.24318	1.69317	1.99553	2.01638	1.75327
3037.87	1.12382	1.68001	2.33281	2.26018	2.45739	2.43128	2.73064	1.69553	2.24333	1.69319	1.99559	2.01638	1.75324
3038.35	1.12383	1.67969	2.33236	2.26019	2.45744	2.43122	2.73056	1.6957	2.24347	1.6932	1.99565	2.01637	1.7532
3038.83	1.12385	1.67936	2.3319	2.2602	2.4575	2.43116	2.73049	1.69587	2.24361	1.69322	1.9957	2.01637	1.75317
3039.31	1.12387	1.67903	2.33145	2.26021	2.45755	2.4311	2.73041	1.69604	2.24376	1.69323	1.99576	2.01637	1.75313
3039.8	1.12388	1.6787	2.331	2.26022	2.4576	2.43105	2.73033	1.69621	2.2439	1.69325	1.99582	2.01637	1.75309
3040.28	1.1239	1.67838	2.33055	2.26023	2.45765	2.43099	2.73026	1.69638	2.24405	1.69326	1.99588	2.01636	1.75306
3040.76	1.12392	1.67805	2.33009	2.26024	2.4577	2.43093	2.73018	1.69655	2.24419	1.69328	1.99594	2.01636	1.75302
3041.24	1.12394	1.67772	2.32964	2.26025	2.45775	2.43087	2.73011	1.69672	2.24433	1.69329	1.996	2.01636	1.75298
3041.72	1.12395	1.6774	2.32919	2.26026	2.4578	2.43081	2.73003	1.69689	2.24448	1.6933	1.99606	2.01636	1.75295
3042.21	1.12397	1.67707	2.32873	2.26027	2.45784	2.43076	2.72996	1.69706	2.24462	1.69332	1.99612	2.01636	1.75291
3042.69	1.12399	1.67675	2.32827	2.26027	2.45789	2.4307	2.72989	1.69723	2.24476	1.69333	1.99619	2.01636	1.75287
3043.17	1.124	1.67643	2.32782	2.26028	2.45793	2.43064	2.72982	1.6974	2.2449	1.69334	1.99625	2.01635	1.75283
3043.65	1.12402	1.6761	2.32736	2.26029	2.45798	2.43058	2.72975	1.69758	2.24505	1.69336	1.99631	2.01635	1.75279
3044.14	1.12404	1.67578	2.3269	2.26029	2.45802	2.43052	2.72968	1.69775	2.24519	1.69337	1.99638	2.01635	1.75275
3044.62	1.12406	1.67545	2.32644	2.2603	2.45806	2.43046	2.72961	1.69792	2.24533	1.69338	1.99644	2.01635	1.75272
3045.1	1.12407	1.67513	2.32598	2.2603	2.4581	2.4304	2.72954	1.69809	2.24548	1.69339	1.9965	2.01635	1.75268
3045.58	1.12409	1.67481	2.32552	2.26031	2.45814	2.43034	2.72947	1.69827	2.24562	1.69341	1.99657	2.01635	1.75264
3046.06	1.12411	1.67449	2.32506	2.26031	2.45818	2.43028	2.7294	1.69844	2.24576	1.69342	1.99664	2.01635	1.7526
3046.55	1.12413	1.67417	2.3246	2.26032	2.45822	2.43022	2.72934	1.69861	2.2459	1.69343	1.9967	2.01635	1.75256
3047.03	1.12414	1.67384	2.32414	2.26032	2.45825	2.43017	2.72927	1.69879	2.24604	1.69344	1.99677	2.01635	1.75252
3047.51	1.12416	1.67352	2.32368	2.26032	2.45829	2.43011	2.72921	1.69896	2.24619	1.69345	1.99684	2.01635	1.75248
3047.99	1.12418	1.6732	2.32322	2.26033	2.45832	2.43005	2.72914	1.69913	2.24633	1.69346	1.9969	2.01635	1.75244
3048.47	1.1242	1.67288	2.32275	2.26033	2.45836	2.42999	2.72908	1.69931	2.24647	1.69347	1.99697	2.01635	1.7524
3048.96	1.12421	1.67256	2.32229	2.26033	2.45839	2.42993	2.72902	1.69948	2.24661	1.69348	1.99704	2.01635	1.75235
3049.44	1.12423	1.67224	2.32182	2.26033	2.45842	2.42987	2.72896	1.69966	2.24675	1.69349	1.99711	2.01635	1.75231
3049.92	1.12425	1.67192	2.32136	2.26033	2.45845	2.42981	2.7289	1.69983	2.24689	1.6935	1.99718	2.01635	1.75227
3050.4	1.12427	1.67161	2.32089	2.26033	2.45848	2.42975	2.72884	1.70001	2.24704	1.69351	1.99725	2.01635	1.75223
3050.89	1.12428	1.67129	2.32043	2.26033	2.4585	2.42969	2.72878	1.70018	2.24718	1.69352	1.99732	2.01635	1.75219
3051.37	1.1243	1.67097	2.31996	2.26033	2.45853	2.42963	2.72872	1.70036	2.24732	1.69353	1.99739	2.01635	1.75214
3051.85	1.12432	1.67065	2.31949	2.26033	2.45856	2.42957	2.72866	1.70054	2.24746	1.69354	1.99746	2.01635	1.7521
3052.33	1.12434	1.67033	2.31902	2.26033	2.45858	2.42951	2.72861	1.70071	2.2476	1.69355	1.99753	2.01635	1.75206
3052.81	1.12435	1.67002	2.31855	2.26033	2.4586	2.42945	2.72855	1.70089	2.24774	1.69355	1.99761	2.01635	1.75201
3053.3	1.12437	1.6697	2.31808	2.26033	2.45862	2.42939	2.7285	1.70106	2.24788	1.69356	1.99768	2.01635	1.75197
3053.78	1.12439	1.66938	2.31761	2.26033	2.45864	2.42933	2.72844	1.70124	2.24802	1.69357	1.99775	2.01636	1.75193
3054.26	1.12441	1.66907	2.31714	2.26032	2.45866	2.42927	2.72839	1.70142	2.24816	1.69358	1.99782	2.01636	1.75188
3054.74	1.12443	1.66875	2.31667	2.26032	2.45868	2.42921	2.72834	1.70159	2.2483	1.69358	1.9979	2.01636	1.75184
3055.22	1.12444	1.66844	2.3162	2.26032	2.4587	2.42915	2.72829	1.70177	2.24844	1.69359	1.99797	2.01636	1.75179
3055.71	1.12446	1.66812	2.31573	2.26031	2.45872	2.42909	2.72824	1.70194	2.24858	1.6936	1.99805	2.01636	1.75175
3056.19	1.12448	1.66781	2.31526	2.26031	2.45873	2.42903	2.72819	1.70212	2.24872	1.6936	1.99812	2.01636	1.7517
3056.67	1.1245	1.66749	2.31478	2.2603	2.45874	2.42897	2.72814	1.7023	2.24886	1.69361	1.99819	2.01636	1.75165
3057.15	1.12452	1.66718	2.31431	2.2603	2.45876	2.42891	2.72809	1.70247	2.249	1.69362	1.99827	2.01636	1.75161
3057.63	1.12453	1.66687	2.31384	2.26029	2.45877	2.42885	2.72804	1.70265	2.24914	1.69362	1.99834	2.01636	1.75156
3058.12	1.12455	1.66655	2.31336	2.26029	2.45878	2.42879	2.728	1.70283	2.24928	1.69363	1.99842	2.01637	1.75151
3058.6	1.12457	1.66624	2.31289	2.26028	2.45879	2.42874	2.72795	1.703	2.24941	1.69363	1.9985	2.01637	1.75147
3059.08	1.12459	1.66593	2.31241	2.26027	2.4588	2.42868	2.72791	1.70318	2.24955	1.69364	1.99857	2.01637	1.75142
3059.56	1.12461	1.66562	2.31194	2.26026	2.4588	2.42862	2.72787	1.70336	2.24969	1.69364	1.99865	2.01637	1.75137
3060.05	1.12462	1.66531	2.31146	2.26026	2.45881	2.42856	2.72783	1.70354	2.24983	1.69364	1.99872	2.01637	1.75132
3060.53	1.12464	1.66499	2.31098	2.26025	2.45881	2.4285	2.72779	1.70371	2.24997	1.69365	1.9988	2.01637	1.75127
3061.01	1.12466	1.66468	2.31051	2.26024	2.45882	2.42844	2.72775	1.70389	2.25011	1.69365	1.99888	2.01637	1.75123
3061.49	1.12468	1.66437	2.31003	2.26023	2.45882	2.42838	2.72771	1.70407	2.25024	1.69365	1.99895	2.01637	1.75118
3061.97	1.1247	1.66406	2.30955	2.26022	2.45882	2.42832	2.72767	1.70424	2.25038	1.69366	1.99903	2.01638	1.75113
3062.46	1.12471	1.66375	2.30908	2.26021	2.45882	2.42826	2.72763	1.70442	2.25052	1.69366	1.99911	2.01638	1.75108
3062.94	1.12473	1.66344	2.3086	2.2602	2.45882	2.4282	2.7276	1.7046	2.25066	1.69366	1.99919	2.01638	1.75103
3063.42	1.12475	1.66313	2.30812	2.26019	2.45881	2.42815	2.72756	1.70477	2.25079	1.69366	1.99926	2.01638	1.75098
3063.9	1.12477	1.66282	2.30764	2.26018	2.45881	2.42809	2.72753	1.70495	2.25093	1.69367	1.99934	2.01638	1.75093
3064.38	1.12479	1.66252	2.30716	2.26016	2.45881	2.42803	2.72749	1.70513	2.25107	1.69367	1.99942	2.01638	1.75088
3064.87	1.12481	1.66221	2.30668	2.26015	2.4588	2.42797	2.72746	1.7053	2.2512	1.69367	1.9995	2.01638	1.75082
3065.35	1.12482	1.6619	2.3062	2.26014	2.45879	2.42791	2.72743	1.70548	2.25134	1.69367	1.99957	2.01639	1.75077
3065.83	1.12484	1.66159	2.30572	2.26012	2.45878	2.42785	2.7274	1.70565	2.25148	1.69367	1.99965	2.01639	1.75072
3066.31	1.12486	1.66128	2.30525	2.26011	2.45877	2.4278	2.72737	1.70583	2.25161	1.69367	1.99973	2.01639	1.75067
3066.8	1.12488	1.66098	2.30477	2.2601	2.45876	2.42774	2.72735	1.70601	2.25175	1.69367	1.99981	2.01639	1.75062
3067.28	1.1249	1.66067	2.30429	2.26008	2.45875	2.42768	2.72732	1.70618	2.25188	1.69367	1.99989	2.01639	1.75056
3067.76	1.12492	1.66037	2.30381	2.26007	2.45874	2.42762	2.72729	1.70636	2.25202	1.69367	1.99997	2.01639	1.75051
3068.24	1.12494	1.66006	2.30333	2.26005	2.45872	2.42756	2.72727	1.70653	2.25215	1.69367	2.00004	2.01639	1.75046
3068.72	1.12495	1.65975	2.30285	2.26003	2.45871	2.42751	2.72725	1.70671	2.25229	1.69367	2.00012	2.01639	1.7504
3069.2	1.12497	1.65945	2.30237	2.26002	2.45869	2.42745	2.72723	1.70688	2.25242	1.69367	2.0002	2.0164	1.75035
3069.69	1.12499	1.65914	2.30189	2.26	2.45867	2.42739	2.7272	1.70706	2.25256	1.69367	2.00028	2.0164	1.75029
3070.17	1.12501	1.65884	2.30141	2.25998	2.45865	2.42734	2.72718	1.70723	2.25269	1.69367	2.00036	2.0164	1.75024
3070.65	1.12503	1.65853	2.30093	2.25996	2.45863	2.42728	2.72717	1.70741	2.25283	1.69367	2.00044	2.0164	1.75018
3071.13	1.12505	1.65823	2.30045	2.25994	2.45861	2.42722	2.72715	1.70758	2.25296	1.69367	2.00051	2.0164	1.75013
3071.62	1.12507	1.65793	2.29997	2.25993	2.45858	2.42716	2.72713	1.70776	2.2531	1.69366	2.00059	2.0164	1.75007
3072.1	1.12509	1.65762	2.29949	2.25991	2.45856	2.42711	2.72712	1.70793	2.25323	1.69366	2.00067	2.0164	1.75002
3072.58	1.1251	1.65732	2.29901	2.25989	2.45853	2.42705	2.7271	1.70811	2.25336	1.69366	2.00075	2.0164	1.74996
3073.06	1.12512	1.65702	2.29853	2.25986	2.45851	2.42699	2.72709	1.70828	2.2535	1.69366	2.00083	2.0164	1.7499
3073.54	1.12514	1.65672	2.29805	2.25984	2.45848	2.42694	2.72708	1.70845	2.25363	1.69365	2.00091	2.0164	1.74984
3074.03	1.12516	1.65641	2.29757	2.25982	2.45845	2.42688	2.72707	1.70863	2.25376	1.69365	2.00098	2.01641	1.74979
3074.51	1.12518	1.65611	2.29709	2.2598	2.45842	2.42683	2.72706	1.7088	2.2539	1.69365	2.00106	2.01641	1.74973
3074.99	1.1252	1.65581	2.29661	2.25978	2.45839	2.42677	2.72705	1.70897	2.25403	1.69364	2.00114	2.01641	1.74967
3075.47	1.12522	1.65551	2.29613	2.25976	2.45836	2.42672	2.72704	1.70914	2.25416	1.69364	2.00122	2.01641	1.74961
3075.95	1.12524	1.65521	2.29566	2.25973	2.45832	2.42666	2.72703	1.70932	2.25429	1.69363	2.00129	2.01641	1.74955
3076.44	1.12526	1.65491	2.29518	2.25971	2.45829	2.4266	2.72703	1.70949	2.25443	1.69363	2.00137	2.01641	1.74949
3076.92	1.12527	1.65461	2.2947	2.25968	2.45825	2.42655	2.72702	1.70966	2.25456	1.69362	2.00145	2.01641	1.74943
3077.4	1.12529	1.65431	2.29422	2.25966	2.45821	2.42649	2.72702	1.70983	2.25469	1.69362	2.00153	2.01641	1.74937
3077.88	1.12531	1.65401	2.29375	2.25963	2.45817	2.42644	2.72702	1.71	2.25482	1.69361	2.0016	2.01641	1.74931
3078.37	1.12533	1.65371	2.29327	2.25961	2.45813	2.42638	2.72702	1.71017	2.25495	1.69361	2.00168	2.01641	1.74925
3078.85	1.12535	1.65341	2.29279	2.25958	2.45809	2.42633	2.72702	1.71034	2.25508	1.6936	2.00176	2.01641	1.74919
3079.33	1.12537	1.65311	2.29232	2.25955	2.45805	2.42628	2.72702	1.71051	2.25521	1.6936	2.00183	2.01641	1.74913
3079.81	1.12539	1.65281	2.29184	2.25953	2.45801	2.42622	2.72702	1.71068	2.25534	1.69359	2.00191	2.01641	1.74907
3080.29	1.12541	1.65252	2.29137	2.2595	2.45796	2.42617	2.72703	1.71085	2.25547	1.69358	2.00199	2.01641	1.74901
3080.78	1.12543	1.65222	2.2909	2.25947	2.45792	2.42611	2.72703	1.71102	2.25561	1.69358	2.00206	2.01641	1.74895
3081.26	1.12545	1.65192	2.29042	2.25944	2.45787	2.42606	2.72704	1.71119	2.25574	1.69357	2.00214	2.01641	1.74888
3081.74	1.12547	1.65162	2.28995	2.25941	2.45782	2.42601	2.72705	1.71136	2.25587	1.69356	2.00221	2.01641	1.74882
3082.22	1.12549	1.65133	2.28948	2.25938	2.45777	2.42595	2.72705	1.71152	2.256	1.69356	2.00229	2.01641	1.74876
3082.7	1.12551	1.65103	2.289	2.25935	2.45772	2.4259	2.72706	1.71169	2.25612	1.69355	2.00236	2.01641	1.74869
3083.19	1.12553	1.65074	2.28853	2.25932	2.45767	2.42585	2.72707	1.71186	2.25625	1.69354	2.00244	2.01641	1.74863
3083.67	1.12555	1.65044	2.28806	2.25929	2.45762	2.42579	2.72709	1.71202	2.25638	1.69353	2.00251	2.01641	1.74856
3084.15	1.12557	1.65014	2.28759	2.25926	2.45756	2.42574	2.7271	1.71219	2.25651	1.69353	2.00258	2.01641	1.7485
3084.63	1.12559	1.64985	2.28712	2.25923	2.45751	2.42569	2.72711	1.71236	2.25664	1.69352	2.00266	2.01641	1.74844
3085.11	1.1256	1.64955	2.28666	2.2592	2.45745	2.42563	2.72713	1.71252	2.25677	1.69351	2.00273	2.01641	1.74837
3085.6	1.12562	1.64926	2.28619	2.25916	2.45739	2.42558	2.72715	1.71268	2.2569	1.6935	2.0028	2.01641	1.7483
3086.08	1.12564	1.64897	2.28572	2.25913	2.45734	2.42553	2.72716	1.71285	2.25703	1.69349	2.00288	2.01641	1.74824
3086.56	1.12566	1.64867	2.28525	2.2591	2.45728	2.42548	2.72718	1.71301	2.25715	1.69348	2.00295	2.01641	1.74817
3087.04	1.12568	1.64838	2.28479	2.25906	2.45721	2.42543	2.7272	1.71318	2.25728	1.69348	2.00302	2.01641	1.74811
3087.53	1.1257	1.64808	2.28432	2.25903	2.45715	2.42537	2.72722	1.71334	2.25741	1.69347	2.00309	2.0164	1.74804
3088.01	1.12572	1.64779	2.28386	2.25899	2.45709	2.42532	2.72725	1.7135	2.25754	1.69346	2.00316	2.0164	1.74797
3088.49	1.12574	1.6475	2.2834	2.25895	2.45702	2.42527	2.72727	1.71366	2.25766	1.69345	2.00323	2.0164	1.7479
3088.97	1.12576	1.64721	2.28294	2.25892	2.45696	2.42522	2.72729	1.71382	2.25779	1.69344	2.0033	2.0164	1.74784
3089.45	1.12578	1.64691	2.28247	2.25888	2.45689	2.42517	2.72732	1.71398	2.25792	1.69343	2.00337	2.0164	1.74777
3089.94	1.1258	1.64662	2.28201	2.25884	2.45682	2.42512	2.72735	1.71414	2.25804	1.69342	2.00344	2.0164	1.7477
3090.42	1.12582	1.64633	2.28156	2.25881	2.45676	2.42507	2.72737	1.7143	2.25817	1.69341	2.00351	2.0164	1.74763
3090.9	1.12584	1.64604	2.2811	2.25877	2.45669	2.42502	2.7274	1.71446	2.2583	1.6934	2.00358	2.0164	1.74756
3091.38	1.12586	1.64575	2.28064	2.25873	2.45661	2.42497	2.72743	1.71462	2.25842	1.69339	2.00365	2.01639	1.74749
3091.86	1.12588	1.64546	2.28018	2.25869	2.45654	2.42492	2.72746	1.71478	2.25855	1.69337	2.00372	2.01639	1.74742
3092.35	1.1259	1.64517	2.27973	2.25865	2.45647	2.42487	2.7275	1.71493	2.25867	1.69336	2.00378	2.01639	1.74735
3092.83	1.12592	1.64488	2.27927	2.25861	2.4564	2.42482	2.72753	1.71509	2.2588	1.69335	2.00385	2.01639	1.74728
3093.31	1.12594	1.64459	2.27882	2.25857	2.45632	2.42477	2.72756	1.71525	2.25892	1.69334	2.00392	2.01639	1.74721
3093.79	1.12596	1.6443	2.27837	2.25853	2.45624	2.42472	2.7276	1.7154	2.25905	1.69333	2.00398	2.01638	1.74714
3094.28	1.12598	1.64401	2.27792	2.25849	2.45617	2.42467	2.72764	1.71556	2.25917	1.69332	2.00405	2.01638	1.74707
3094.76	1.126	1.64372	2.27747	2.25844	2.45609	2.42462	2.72767	1.71571	2.2593	1.69331	2.00411	2.01638	1.747
3095.24	1.12602	1.64343	2.27702	2.2584	2.45601	2.42457	2.72771	1.71587	2.25942	1.69329	2.00418	2.01638	1.74692
3095.72	1.12604	1.64315	2.27657	2.25836	2.45593	2.42452	2.72775	1.71602	2.25955	1.69328	2.00424	2.01638	1.74685
3096.2	1.12606	1.64286	2.27612	2.25832	2.45584	2.42447	2.72779	1.71617	2.25967	1.69327	2.00431	2.01637	1.74678
3096.69	1.12608	1.64257	2.27567	2.25827	2.45576	2.42442	2.72783	1.71632	2.2598	1.69326	2.00437	2.01637	1.74671
3097.17	1.1261	1.64228	2.27523	2.25823	2.45568	2.42437	2.72788	1.71647	2.25992	1.69325	2.00443	2.01637	1.74663
3097.65	1.12612	1.642	2.27479	2.25818	2.45559	2.42433	2.72792	1.71662	2.26004	1.69323	2.00449	2.01637	1.74656
3098.13	1.12614	1.64171	2.27434	2.25814	2.45551	2.42428	2.72796	1.71677	2.26017	1.69322	2.00455	2.01636	1.74649
3098.61	1.12616	1.64142	2.2739	2.25809	2.45542	2.42423	2.72801	1.71692	2.26029	1.69321	2.00461	2.01636	1.74641
3099.1	1.12619	1.64114	2.27346	2.25804	2.45533	2.42418	2.72805	1.71707	2.26041	1.69319	2.00467	2.01636	1.74634
3099.58	1.12621	1.64085	2.27302	2.258	2.45524	2.42414	2.7281	1.71722	2.26053	1.69318	2.00473	2.01635	1.74626
3100.06	1.12623	1.64057	2.27259	2.25795	2.45515	2.42409	2.72815	1.71736	2.26066	1.69317	2.00479	2.01635	1.74619
3100.54	1.12625	1.64028	2.27215	2.2579	2.45506	2.42404	2.7282	1.71751	2.26078	1.69315	2.00485	2.01635	1.74611
3101.03	1.12627	1.64	2.27171	2.25785	2.45497	2.42399	2.72825	1.71765	2.2609	1.69314	2.00491	2.01635	1.74604
3101.51	1.12629	1.63971	2.27128	2.25781	2.45488	2.42395	2.7283	1.7178	2.26102	1.69313	2.00497	2.01634	1.74596
3101.99	1.12631	1.63943	2.27085	2.25776	2.45478	2.4239	2.72835	1.71794	2.26114	1.69311	2.00502	2.01634	1.74588
3102.47	1.12633	1.63914	2.27042	2.25771	2.45469	2.42385	2.7284	1.71809	2.26127	1.6931	2.00508	2.01634	1.74581
3102.95	1.12635	1.63886	2.26999	2.25766	2.45459	2.42381	2.72846	1.71823	2.26139	1.69309	2.00513	2.01633	1.74573
3103.44	1.12637	1.63858	2.26956	2.25761	2.45449	2.42376	2.72851	1.71837	2.26151	1.69307	2.00519	2.01633	1.74565
3103.92	1.12639	1.63829	2.26913	2.25756	2.4544	2.42371	2.72856	1.71851	2.26163	1.69306	2.00524	2.01632	1.74558
3104.4	1.12641	1.63801	2.2687	2.2575	2.4543	2.42367	2.72862	1.71865	2.26175	1.69304	2.00529	2.01632	1.7455
3104.88	1.12643	1.63773	2.26828	2.25745	2.4542	2.42362	2.72868	1.71879	2.26187	1.69303	2.00535	2.01632	1.74542
3105.36	1.12645	1.63745	2.26785	2.2574	2.4541	2.42357	2.72873	1.71893	2.26199	1.69302	2.0054	2.01631	1.74534
3105.85	1.12647	1.63717	2.26743	2.25735	2.45399	2.42353	2.72879	1.71907	2.26211	1.693	2.00545	2.01631	1.74526
3106.33	1.12649	1.63688	2.26701	2.25729	2.45389	2.42348	2.72885	1.7192	2.26223	1.69299	2.0055	2.0163	1.74519
3106.81	1.12651	1.6366	2.26659	2.25724	2.45379	2.42344	2.72891	1.71934	2.26235	1.69297	2.00555	2.0163	1.74511
3107.29	1.12653	1.63632	2.26617	2.25719	2.45368	2.42339	2.72897	1.71947	2.26247	1.69296	2.0056	2.0163	1.74503
3107.78	1.12655	1.63604	2.26575	2.25713	2.45358	2.42335	2.72903	1.71961	2.26259	1.69294	2.00565	2.01629	1.74495
3108.26	1.12657	1.63576	2.26534	2.25708	2.45347	2.4233	2.72909	1.71974	2.26271	1.69293	2.0057	2.01629	1.74487
3108.74	1.12659	1.63548	2.26492	2.25702	2.45337	2.42326	2.72915	1.71987	2.26283	1.69291	2.00574	2.01628	1.74479
3109.22	1.12662	1.6352	2.26451	2.25696	2.45326	2.42321	2.72921	1.72001	2.26295	1.6929	2.00579	2.01628	1.74471
3109.7	1.12664	1.63492	2.2641	2.25691	2.45315	2.42317	2.72928	1.72014	2.26306	1.69288	2.00584	2.01627	1.74463
3110.19	1.12666	1.63464	2.26368	2.25685	2.45304	2.42312	2.72934	1.72027	2.26318	1.69287	2.00588	2.01627	1.74455
3110.67	1.12668	1.63437	2.26327	2.25679	2.45293	2.42308	2.72941	1.7204	2.2633	1.69285	2.00592	2.01626	1.74447
3111.15	1.1267	1.63409	2.26287	2.25674	2.45282	2.42303	2.72947	1.72052	2.26342	1.69284	2.00597	2.01626	1.74438
3111.63	1.12672	1.63381	2.26246	2.25668	2.4527	2.42299	2.72954	1.72065	2.26354	1.69282	2.00601	2.01625	1.7443
3112.11	1.12674	1.63353	2.26205	2.25662	2.45259	2.42295	2.7296	1.72078	2.26365	1.69281	2.00605	2.01625	1.74422
3112.6	1.12676	1.63325	2.26165	2.25656	2.45248	2.4229	2.72967	1.7209	2.26377	1.69279	2.00609	2.01624	1.74414
3113.08	1.12678	1.63298	2.26124	2.2565	2.45236	2.42286	2.72973	1.72103	2.26389	1.69278	2.00613	2.01624	1.74406
3113.56	1.1268	1.6327	2.26084	2.25644	2.45225	2.42281	2.7298	1.72115	2.26401	1.69276	2.00617	2.01623	1.74397
3114.04	1.12682	1.63242	2.26044	2.25638	2.45213	2.42277	2.72987	1.72127	2.26412	1.69275	2.00621	2.01623	1.74389
3114.53	1.12684	1.63215	2.26004	2.25632	2.45201	2.42273	2.72994	1.7214	2.26424	1.69273	2.00625	2.01622	1.74381
3115.01	1.12686	1.63187	2.25964	2.25626	2.4519	2.42268	2.73	1.72152	2.26436	1.69272	2.00629	2.01622	1.74372
3115.49	1.12688	1.6316	2.25925	2.2562	2.45178	2.42264	2.73007	1.72164	2.26447	1.6927	2.00632	2.01621	1.74364
3115.97	1.1269	1.63132	2.25885	2.25614	2.45166	2.4226	2.73014	1.72176	2.26459	1.69269	2.00636	2.01621	1.74356
3116.45	1.12692	1.63105	2.25845	2.25607	2.45154	2.42255	2.73021	1.72187	2.2647	1.69267	2.00639	2.0162	1.74347
3116.94	1.12694	1.63077	2.25806	2.25601	2.45142	2.42251	2.73028	1.72199	2.26482	1.69266	2.00643	2.0162	1.74339
3117.42	1.12696	1.6305	2.25767	2.25595	2.4513	2.42247	2.73035	1.72211	2.26494	1.69264	2.00646	2.01619	1.7433
3117.9	1.12699	1.63022	2.25728	2.25588	2.45117	2.42242	2.73042	1.72222	2.26505	1.69263	2.00649	2.01619	1.74322
3118.38	1.12701	1.62995	2.25689	2.25582	2.45105	2.42238	2.73049	1.72234	2.26517	1.69261	2.00653	2.01618	1.74313
3118.86	1.12703	1.62967	2.2565	2.25576	2.45093	2.42234	2.73056	1.72245	2.26528	1.6926	2.00656	2.01617	1.74305
3119.35	1.12705	1.6294	2.25611	2.25569	2.4508	2.42229	2.73063	1.72256	2.26539	1.69258	2.00659	2.01617	1.74296
3119.83	1.12707	1.62913	2.25572	2.25563	2.45068	2.42225	2.7307	1.72267	2.26551	1.69257	2.00662	2.01616	1.74288
3120.31	1.12709	1.62886	2.25534	2.25556	2.45055	2.42221	2.73077	1.72278	2.26562	1.69255	2.00664	2.01616	1.74279
3120.79	1.12711	1.62858	2.25495	2.25549	2.45043	2.42217	2.73084	1.72289	2.26574	1.69254	2.00667	2.01615	1.74271
3121.28	1.12713	1.62831	2.25457	2.25543	2.4503	2.42212	2.73091	1.723	2.26585	1.69252	2.0067	2.01614	1.74262
3121.76	1.12715	1.62804	2.25418	2.25536	2.45017	2.42208	2.73098	1.72311	2.26597	1.69251	2.00672	2.01614	1.74253
3122.24	1.12717	1.62777	2.2538	2.25529	2.45004	2.42204	2.73106	1.72321	2.26608	1.69249	2.00675	2.01613	1.74245
3122.72	1.12719	1.6275	2.25342	2.25523	2.44991	2.422	2.73113	1.72332	2.26619	1.69248	2.00677	2.01612	1.74236
3123.2	1.12721	1.62723	2.25304	2.25516	2.44978	2.42196	2.7312	1.72342	2.26631	1.69246	2.0068	2.01612	1.74227
3123.69	1.12723	1.62696	2.25266	2.25509	2.44965	2.42191	2.73127	1.72353	2.26642	1.69245	2.00682	2.01611	1.74219
3124.17	1.12725	1.62669	2.25229	2.25502	2.44952	2.42187	2.73134	1.72363	2.26653	1.69243	2.00684	2.01611	1.7421
3124.65	1.12727	1.62642	2.25191	2.25495	2.44939	2.42183	2.73141	1.72373	2.26664	1.69242	2.00686	2.0161	1.74201
3125.13	1.12729	1.62615	2.25153	2.25488	2.44926	2.42179	2.73148	1.72383	2.26676	1.6924	2.00688	2.01609	1.74193
3125.61	1.12731	1.62588	2.25116	2.25481	2.44913	2.42175	2.73155	1.72393	2.26687	1.69239	2.0069	2.01609	1.74184
3126.1	1.12733	1.62561	2.25079	2.25474	2.44899	2.4217	2.73162	1.72402	2.26698	1.69237	2.00692	2.01608	1.74175
3126.58	1.12735	1.62534	2.25041	2.25467	2.44886	2.42166	2.73169	1.72412	2.26709	1.69236	2.00694	2.01607	1.74166
3127.06	1.12737	1.62507	2.25004	2.2546	2.44873	2.42162	2.73177	1.72422	2.2672	1.69234	2.00695	2.01607	1.74157
3127.54	1.12739	1.62481	2.24967	2.25453	2.44859	2.42158	2.73184	1.72431	2.26731	1.69233	2.00697	2.01606	1.74148
3128.03	1.12741	1.62454	2.2493	2.25446	2.44846	2.42154	2.73191	1.7244	2.26743	1.69231	2.00698	2.01605	1.7414
3128.51	1.12743	1.62427	2.24893	2.25438	2.44832	2.4215	2.73198	1.7245	2.26754	1.6923	2.007	2.01605	1.74131
3128.99	1.12745	1.62401	2.24856	2.25431	2.44818	2.42145	2.73205	1.72459	2.26765	1.69228	2.00701	2.01604	1.74122
3129.47	1.12747	1.62374	2.24819	2.25424	2.44805	2.42141	2.73211	1.72468	2.26776	1.69227	2.00702	2.01603	1.74113
3129.95	1.12749	1.62347	2.24783	2.25417	2.44791	2.42137	2.73218	1.72476	2.26787	1.69226	2.00703	2.01602	1.74104
3130.43	1.12751	1.62321	2.24746	2.25409	2.44777	2.42133	2.73225	1.72485	2.26798	1.69224	2.00704	2.01602	1.74095
3130.92	1.12753	1.62294	2.24709	2.25402	2.44764	2.42129	2.73232	1.72494	2.26809	1.69223	2.00705	2.01601	1.74086
3131.4	1.12755	1.62268	2.24673	2.25394	2.4475	2.42125	2.73239	1.72502	2.2682	1.69222	2.00706	2.016	1.74077
3131.88	1.12757	1.62241	2.24636	2.25387	2.44736	2.42121	2.73246	1.72511	2.26831	1.6922	2.00707	2.016	1.74068
3132.36	1.12759	1.62215	2.246	2.25379	2.44722	2.42116	2.73252	1.72519	2.26842	1.69219	2.00707	2.01599	1.74059
3132.85	1.12761	1.62188	2.24564	2.25372	2.44708	2.42112	2.73259	1.72527	2.26853	1.69217	2.00708	2.01598	1.7405
3133.33	1.12763	1.62162	2.24527	2.25364	2.44694	2.42108	2.73266	1.72535	2.26864	1.69216	2.00708	2.01598	1.74041
3133.81	1.12765	1.62136	2.24491	2.25357	2.4468	2.42104	2.73272	1.72543	2.26874	1.69215	2.00709	2.01597	1.74032
3134.29	1.12767	1.62109	2.24455	2.25349	2.44666	2.421	2.73279	1.72551	2.26885	1.69213	2.00709	2.01596	1.74023
3134.77	1.12769	1.62083	2.24419	2.25341	2.44652	2.42096	2.73286	1.72559	2.26896	1.69212	2.00709	2.01595	1.74014
3135.26	1.12771	1.62057	2.24383	2.25334	2.44637	2.42092	2.73292	1.72567	2.26907	1.69211	2.0071	2.01595	1.74005
3135.74	1.12773	1.62031	2.24347	2.25326	2.44623	2.42088	2.73299	1.72574	2.26918	1.6921	2.0071	2.01594	1.73996
3136.22	1.12775	1.62004	2.24311	2.25318	2.44609	2.42083	2.73305	1.72581	2.26928	1.69208	2.0071	2.01593	1.73987
3136.7	1.12776	1.61978	2.24275	2.25311	2.44595	2.42079	2.73311	1.72589	2.26939	1.69207	2.00709	2.01592	1.73978
3137.18	1.12778	1.61952	2.24239	2.25303	2.4458	2.42075	2.73318	1.72596	2.2695	1.69206	2.00709	2.01592	1.73969
3137.67	1.1278	1.61926	2.24203	2.25295	2.44566	2.42071	2.73324	1.72603	2.26961	1.69205	2.00709	2.01591	1.73959
3138.15	1.12782	1.619	2.24167	2.25287	2.44552	2.42067	2.7333	1.7261	2.26971	1.69203	2.00708	2.0159	1.7395
3138.63	1.12784	1.61874	2.24131	2.25279	2.44537	2.42063	2.73336	1.72617	2.26982	1.69202	2.00708	2.0159	1.73941
3139.11	1.12786	1.61848	2.24096	2.25271	2.44523	2.42059	2.73342	1.72623	2.26993	1.69201	2.00707	2.01589	1.73932
3139.59	1.12788	1.61822	2.2406	2.25263	2.44508	2.42055	2.73348	1.7263	2.27003	1.692	2.00707	2.01588	1.73923
3140.08	1.1279	1.61796	2.24024	2.25255	2.44494	2.4205	2.73354	1.72636	2.27014	1.69199	2.00706	2.01587	1.73914
3140.56	1.12792	1.6177	2.23988	2.25247	2.44479	2.42046	2.7336	1.72642	2.27024	1.69198	2.00705	2.01587	1.73905
3141.04	1.12793	1.61744	2.23953	2.25239	2.44465	2.42042	2.73366	1.72649	2.27035	1.69196	2.00704	2.01586	1.73895
3141.52	1.12795	1.61719	2.23917	2.25231	2.4445	2.42038	2.73371	1.72655	2.27046	1.69195	2.00703	2.01585	1.73886
3142.01	1.12797	1.61693	2.23881	2.25223	2.44436	2.42034	2.73377	1.72661	2.27056	1.69194	2.00702	2.01584	1.73877
3142.49	1.12799	1.61667	2.23846	2.25215	2.44421	2.4203	2.73383	1.72666	2.27067	1.69193	2.00701	2.01584	1.73868
3142.97	1.12801	1.61641	2.2381	2.25207	2.44407	2.42026	2.73388	1.72672	2.27077	1.69192	2.007	2.01583	1.73859
3143.45	1.12803	1.61616	2.23775	2.25198	2.44392	2.42021	2.73394	1.72678	2.27088	1.69191	2.00698	2.01582	1.73849
3143.93	1.12804	1.6159	2.23739	2.2519	2.44377	2.42017	2.73399	1.72683	2.27098	1.6919	2.00697	2.01581	1.7384
3144.42	1.12806	1.61565	2.23703	2.25182	2.44363	2.42013	2.73404	1.72689	2.27108	1.69189	2.00695	2.01581	1.73831
3144.9	1.12808	1.61539	2.23668	2.25174	2.44348	2.42009	2.73409	1.72694	2.27119	1.69188	2.00693	2.0158	1.73822
3145.38	1.1281	1.61513	2.23632	2.25165	2.44333	2.42005	2.73415	1.72699	2.27129	1.69187	2.00692	2.01579	1.73812
3145.86	1.12812	1.61488	2.23596	2.25157	2.44319	2.42001	2.7342	1.72704	2.27139	1.69186	2.0069	2.01578	1.73803
3146.34	1.12813	1.61462	2.23561	2.25149	2.44304	2.41996	2.73425	1.72709	2.2715	1.69185	2.00688	2.01578	1.73794
3146.83	1.12815	1.61437	2.23525	2.2514	2.44289	2.41992	2.7343	1.72713	2.2716	1.69184	2.00686	2.01577	1.73785
3147.31	1.12817	1.61412	2.2349	2.25132	2.44275	2.41988	2.73434	1.72718	2.2717	1.69183	2.00684	2.01576	1.73775
3147.79	1.12819	1.61386	2.23454	2.25123	2.4426	2.41984	2.73439	1.72722	2.27181	1.69183	2.00682	2.01575	1.73766
3148.27	1.1282	1.61361	2.23418	2.25115	2.44245	2.4198	2.73444	1.72727	2.27191	1.69182	2.0068	2.01575	1.73757
3148.76	1.12822	1.61336	2.23383	2.25107	2.4423	2.41976	2.73449	1.72731	2.27201	1.69181	2.00677	2.01574	1.73748
3149.24	1.12824	1.6131	2.23347	2.25098	2.44216	2.41971	2.73453	1.72735	2.27211	1.6918	2.00675	2.01573	1.73738
3149.72	1.12825	1.61285	2.23311	2.2509	2.44201	2.41967	2.73458	1.72739	2.27221	1.69179	2.00672	2.01572	1.73729
3150.2	1.12827	1.6126	2.23275	2.25081	2.44186	2.41963	2.73462	1.72743	2.27232	1.69178	2.0067	2.01572	1.7372
3150.68	1.12829	1.61235	2.2324	2.25072	2.44172	2.41959	2.73466	1.72746	2.27242	1.69178	2.00667	2.01571	1.73711
3151.17	1.1283	1.6121	2.23204	2.25064	2.44157	2.41955	2.7347	1.7275	2.27252	1.69177	2.00664	2.0157	1.73701
3151.65	1.12832	1.61185	2.23168	2.25055	2.44142	2.4195	2.73475	1.72753	2.27262	1.69176	2.00661	2.0157	1.73692
3152.13	1.12834	1.6116	2.23132	2.25047	2.44127	2.41946	2.73479	1.72757	2.27272	1.69176	2.00658	2.01569	1.73683
3152.61	1.12835	1.61135	2.23096	2.25038	2.44113	2.41942	2.73483	1.7276	2.27282	1.69175	2.00655	2.01568	1.73673
3153.09	1.12837	1.6111	2.2306	2.25029	2.44098	2.41938	2.73487	1.72763	2.27292	1.69174	2.00652	2.01567	1.73664
3153.58	1.12839	1.61085	2.23024	2.25021	2.44083	2.41933	2.7349	1.72766	2.27302	1.69174	2.00649	2.01567	1.73655
3154.06	1.1284	1.6106	2.22988	2.25012	2.44068	2.41929	2.73494	1.72769	2.27312	1.69173	2.00646	2.01566	1.73646
3154.54	1.12842	1.61035	2.22952	2.25003	2.44054	2.41925	2.73498	1.72772	2.27322	1.69172	2.00642	2.01565	1.73636
3155.02	1.12843	1.6101	2.22916	2.24995	2.44039	2.41921	2.73501	1.72774	2.27332	1.69172	2.00639	2.01564	1.73627
3155.51	1.12845	1.60986	2.2288	2.24986	2.44024	2.41916	2.73505	1.72777	2.27341	1.69171	2.00636	2.01564	1.73618
3155.99	1.12847	1.60961	2.22844	2.24977	2.4401	2.41912	2.73508	1.72779	2.27351	1.69171	2.00632	2.01563	1.73609
3156.47	1.12848	1.60936	2.22808	2.24968	2.43995	2.41908	2.73512	1.72781	2.27361	1.6917	2.00628	2.01562	1.73599
3156.95	1.1285	1.60911	2.22772	2.24959	2.4398	2.41903	2.73515	1.72783	2.27371	1.6917	2.00625	2.01562	1.7359
3157.43	1.12851	1.60887	2.22735	2.24951	2.43966	2.41899	2.73518	1.72785	2.27381	1.6917	2.00621	2.01561	1.73581
3157.92	1.12853	1.60862	2.22699	2.24942	2.43951	2.41895	2.73521	1.72787	2.2739	1.69169	2.00617	2.0156	1.73572
3158.4	1.12854	1.60838	2.22663	2.24933	2.43936	2.4189	2.73524	1.72789	2.274	1.69169	2.00613	2.0156	1.73562
3158.88	1.12856	1.60813	2.22626	2.24924	2.43922	2.41886	2.73527	1.7279	2.2741	1.69168	2.00609	2.01559	1.73553
3159.36	1.12857	1.60789	2.2259	2.24915	2.43907	2.41882	2.7353	1.72791	2.27419	1.69168	2.00605	2.01558	1.73544
3159.84	1.12859	1.60764	2.22553	2.24906	2.43893	2.41877	2.73533	1.72793	2.27429	1.69168	2.006	2.01557	1.73535
3160.33	1.1286	1.6074	2.22516	2.24897	2.43878	2.41873	2.73536	1.72794	2.27439	1.69167	2.00596	2.01557	1.73525
3160.81	1.12862	1.60716	2.2248	2.24888	2.43864	2.41869	2.73538	1.72795	2.27448	1.69167	2.00592	2.01556	1.73516
3161.29	1.12863	1.60691	2.22443	2.2488	2.43849	2.41864	2.73541	1.72796	2.27458	1.69167	2.00587	2.01555	1.73507
3161.77	1.12864	1.60667	2.22406	2.24871	2.43835	2.4186	2.73543	1.72797	2.27467	1.69167	2.00583	2.01555	1.73498
3162.26	1.12866	1.60643	2.22369	2.24862	2.4382	2.41855	2.73546	1.72797	2.27477	1.69167	2.00578	2.01554	1.73489
3162.74	1.12867	1.60619	2.22333	2.24853	2.43806	2.41851	2.73548	1.72798	2.27486	1.69166	2.00573	2.01553	1.73479
3163.22	1.12869	1.60594	2.22296	2.24844	2.43791	2.41847	2.73551	1.72798	2.27496	1.69166	2.00569	2.01553	1.7347
3163.7	1.1287	1.6057	2.22259	2.24835	2.43777	2.41842	2.73553	1.72798	2.27505	1.69166	2.00564	2.01552	1.73461
3164.18	1.12871	1.60546	2.22222	2.24826	2.43763	2.41838	2.73555	1.72799	2.27514	1.69166	2.00559	2.01551	1.73452
3164.67	1.12873	1.60522	2.22184	2.24817	2.43748	2.41833	2.73557	1.72799	2.27524	1.69166	2.00554	2.01551	1.73443
3165.15	1.12874	1.60498	2.22147	2.24808	2.43734	2.41829	2.73559	1.72799	2.27533	1.69166	2.00549	2.0155	1.73434
3165.63	1.12875	1.60474	2.2211	2.24799	2.4372	2.41824	2.73561	1.72798	2.27542	1.69166	2.00544	2.01549	1.73424
3166.11	1.12876	1.6045	2.22073	2.2479	2.43706	2.4182	2.73563	1.72798	2.27552	1.69166	2.00539	2.01549	1.73415
3166.59	1.12878	1.60426	2.22035	2.2478	2.43692	2.41815	2.73565	1.72797	2.27561	1.69166	2.00533	2.01548	1.73406
3167.08	1.12879	1.60402	2.21998	2.24771	2.43677	2.41811	2.73567	1.72797	2.2757	1.69166	2.00528	2.01548	1.73397
3167.56	1.1288	1.60379	2.2196	2.24762	2.43663	2.41806	2.73569	1.72796	2.27579	1.69166	2.00523	2.01547	1.73388
3168.04	1.12881	1.60355	2.21923	2.24753	2.43649	2.41802	2.7357	1.72795	2.27588	1.69166	2.00517	2.01546	1.73379
3168.52	1.12883	1.60331	2.21885	2.24744	2.43635	2.41797	2.73572	1.72794	2.27598	1.69166	2.00512	2.01546	1.7337
3169.01	1.12884	1.60307	2.21847	2.24735	2.43621	2.41793	2.73574	1.72793	2.27607	1.69167	2.00506	2.01545	1.73361
3169.49	1.12885	1.60284	2.2181	2.24726	2.43607	2.41788	2.73575	1.72792	2.27616	1.69167	2.005	2.01544	1.73352
3169.97	1.12886	1.6026	2.21772	2.24717	2.43593	2.41784	2.73577	1.7279	2.27625	1.69167	2.00495	2.01544	1.73343
3170.45	1.12887	1.60237	2.21734	2.24708	2.43579	2.41779	2.73578	1.72789	2.27634	1.69167	2.00489	2.01543	1.73334
3170.93	1.12888	1.60213	2.21696	2.24699	2.43566	2.41775	2.7358	1.72787	2.27643	1.69168	2.00483	2.01543	1.73325
3171.42	1.1289	1.6019	2.21658	2.2469	2.43552	2.4177	2.73581	1.72786	2.27652	1.69168	2.00477	2.01542	1.73316
3171.9	1.12891	1.60166	2.2162	2.2468	2.43538	2.41765	2.73583	1.72784	2.2766	1.69168	2.00471	2.01541	1.73307
3172.38	1.12892	1.60143	2.21582	2.24671	2.43524	2.41761	2.73584	1.72782	2.27669	1.69169	2.00465	2.01541	1.73298
3172.86	1.12893	1.60119	2.21544	2.24662	2.43511	2.41756	2.73585	1.7278	2.27678	1.69169	2.00459	2.0154	1.73289
3173.34	1.12894	1.60096	2.21506	2.24653	2.43497	2.41752	2.73586	1.72777	2.27687	1.6917	2.00453	2.0154	1.7328
3173.83	1.12895	1.60073	2.21467	2.24644	2.43484	2.41747	2.73588	1.72775	2.27696	1.6917	2.00446	2.01539	1.73271
3174.31	1.12896	1.60049	2.21429	2.24635	2.4347	2.41742	2.73589	1.72772	2.27704	1.69171	2.0044	2.01539	1.73262
3174.79	1.12897	1.60026	2.21391	2.24626	2.43457	2.41738	2.7359	1.7277	2.27713	1.69171	2.00434	2.01538	1.73253
3175.27	1.12898	1.60003	2.21352	2.24617	2.43443	2.41733	2.73591	1.72767	2.27722	1.69172	2.00427	2.01537	1.73244
3175.76	1.12899	1.5998	2.21314	2.24607	2.4343	2.41728	2.73592	1.72764	2.2773	1.69172	2.00421	2.01537	1.73235
3176.24	1.129	1.59957	2.21275	2.24598	2.43417	2.41724	2.73594	1.72761	2.27739	1.69173	2.00414	2.01536	1.73226
3176.72	1.12901	1.59934	2.21237	2.24589	2.43403	2.41719	2.73595	1.72758	2.27748	1.69173	2.00408	2.01536	1.73217
3177.2	1.12902	1.59911	2.21198	2.2458	2.4339	2.41714	2.73596	1.72755	2.27756	1.69174	2.00401	2.01535	1.73209
3177.68	1.12902	1.59888	2.2116	2.24571	2.43377	2.41709	2.73597	1.72751	2.27765	1.69175	2.00394	2.01535	1.732
3178.17	1.12903	1.59865	2.21121	2.24562	2.43364	2.41705	2.73598	1.72748	2.27773	1.69176	2.00388	2.01534	1.73191
3178.65	1.12904	1.59842	2.21082	2.24553	2.43351	2.417	2.73599	1.72744	2.27781	1.69176	2.00381	2.01534	1.73182
3179.13	1.12905	1.59819	2.21043	2.24543	2.43338	2.41695	2.736	1.72741	2.2779	1.69177	2.00374	2.01533	1.73173
3179.61	1.12906	1.59796	2.21005	2.24534	2.43325	2.4169	2.73601	1.72737	2.27798	1.69178	2.00367	2.01533	1.73165
3180.09	1.12907	1.59774	2.20966	2.24525	2.43312	2.41686	2.73602	1.72733	2.27806	1.69179	2.0036	2.01532	1.73156
3180.58	1.12907	1.59751	2.20927	2.24516	2.433	2.41681	2.73603	1.72729	2.27815	1.6918	2.00353	2.01532	1.73147
3181.06	1.12908	1.59728	2.20888	2.24507	2.43287	2.41676	2.73604	1.72724	2.27823	1.6918	2.00346	2.01531	1.73138
3181.54	1.12909	1.59706	2.20849	2.24498	2.43274	2.41671	2.73605	1.7272	2.27831	1.69181	2.00339	2.01531	1.7313
3182.02	1.1291	1.59683	2.2081	2.24489	2.43262	2.41666	2.73606	1.72716	2.27839	1.69182	2.00332	2.0153	1.73121
3182.51	1.1291	1.5966	2.20771	2.2448	2.43249	2.41662	2.73607	1.72711	2.27847	1.69183	2.00325	2.0153	1.73112
3182.99	1.12911	1.59638	2.20732	2.24471	2.43237	2.41657	2.73608	1.72706	2.27856	1.69184	2.00317	2.01529	1.73104
3183.47	1.12912	1.59615	2.20693	2.24461	2.43224	2.41652	2.7361	1.72702	2.27864	1.69185	2.0031	2.01529	1.73095
3183.95	1.12912	1.59593	2.20654	2.24452	2.43212	2.41647	2.73611	1.72697	2.27872	1.69186	2.00303	2.01529	1.73087
3184.43	1.12913	1.59571	2.20615	2.24443	2.432	2.41642	2.73612	1.72692	2.2788	1.69188	2.00295	2.01528	1.73078
3184.91	1.12913	1.59548	2.20576	2.24434	2.43187	2.41637	2.73613	1.72686	2.27887	1.69189	2.00288	2.01528	1.7307
3185.4	1.12914	1.59526	2.20537	2.24425	2.43175	2.41632	2.73614	1.72681	2.27895	1.6919	2.0028	2.01527	1.73061
3185.88	1.12915	1.59504	2.20497	2.24416	2.43163	2.41627	2.73615	1.72676	2.27903	1.69191	2.00273	2.01527	1.73053
3186.36	1.12915	1.59482	2.20458	2.24407	2.43151	2.41623	2.73617	1.7267	2.27911	1.69192	2.00265	2.01526	1.73044
3186.84	1.12916	1.59459	2.20419	2.24398	2.43139	2.41618	2.73618	1.72665	2.27919	1.69193	2.00258	2.01526	1.73036
3187.33	1.12916	1.59437	2.2038	2.24389	2.43128	2.41613	2.73619	1.72659	2.27927	1.69195	2.0025	2.01526	1.73027
3187.81	1.12917	1.59415	2.20341	2.2438	2.43116	2.41608	2.73621	1.72653	2.27934	1.69196	2.00242	2.01525	1.73019
3188.29	1.12917	1.59393	2.20302	2.24371	2.43104	2.41603	2.73622	1.72647	2.27942	1.69197	2.00235	2.01525	1.7301
3188.77	1.12918	1.59371	2.20263	2.24362	2.43092	2.41598	2.73623	1.72641	2.27949	1.69199	2.00227	2.01524	1.73002
3189.25	1.12918	1.59349	2.20224	2.24353	2.43081	2.41593	2.73625	1.72635	2.27957	1.692	2.00219	2.01524	1.72994
3189.74	1.12918	1.59327	2.20185	2.24344	2.43069	2.41588	2.73626	1.72628	2.27965	1.69201	2.00211	2.01524	1.72985
3190.22	1.12919	1.59306	2.20145	2.24335	2.43058	2.41583	2.73628	1.72622	2.27972	1.69203	2.00203	2.01523	1.72977
3190.7	1.12919	1.59284	2.20106	2.24326	2.43047	2.41578	2.7363	1.72615	2.27979	1.69204	2.00196	2.01523	1.72969
3191.18	1.12919	1.59262	2.20067	2.24317	2.43035	2.41573	2.73631	1.72609	2.27987	1.69206	2.00188	2.01522	1.72961
3191.66	1.1292	1.5924	2.20028	2.24308	2.43024	2.41568	2.73633	1.72602	2.27994	1.69207	2.0018	2.01522	1.72952
3192.15	1.1292	1.59219	2.19989	2.24299	2.43013	2.41563	2.73635	1.72595	2.28001	1.69209	2.00172	2.01522	1.72944
3192.63	1.1292	1.59197	2.1995	2.2429	2.43002	2.41558	2.73636	1.72588	2.28009	1.69211	2.00164	2.01521	1.72936
3193.11	1.12921	1.59175	2.19911	2.24282	2.42991	2.41553	2.73638	1.72581	2.28016	1.69212	2.00156	2.01521	1.72928
3193.59	1.12921	1.59154	2.19873	2.24273	2.4298	2.41548	2.7364	1.72574	2.28023	1.69214	2.00148	2.01521	1.7292
3194.08	1.12921	1.59132	2.19834	2.24264	2.42969	2.41543	2.73642	1.72567	2.2803	1.69215	2.00139	2.0152	1.72912
3194.56	1.12921	1.59111	2.19795	2.24255	2.42959	2.41537	2.73644	1.72559	2.28037	1.69217	2.00131	2.0152	1.72904
3195.04	1.12921	1.59089	2.19756	2.24246	2.42948	2.41532	2.73647	1.72552	2.28044	1.69219	2.00123	2.0152	1.72896
3195.52	1.12922	1.59068	2.19717	2.24237	2.42938	2.41527	2.73649	1.72544	2.28051	1.69221	2.00115	2.0152	1.72888
3196	1.12922	1.59047	2.19679	2.24229	2.42927	2.41522	2.73651	1.72536	2.28058	1.69222	2.00107	2.01519	1.7288
3196.49	1.12922	1.59025	2.1964	2.2422	2.42917	2.41517	2.73653	1.72528	2.28065	1.69224	2.00098	2.01519	1.72872
3196.97	1.12922	1.59004	2.19602	2.24211	2.42907	2.41512	2.73656	1.7252	2.28072	1.69226	2.0009	2.01519	1.72864
3197.45	1.12922	1.58983	2.19563	2.24202	2.42896	2.41507	2.73658	1.72512	2.28079	1.69228	2.00082	2.01518	1.72856
3197.93	1.12922	1.58962	2.19525	2.24194	2.42886	2.41502	2.73661	1.72504	2.28085	1.6923	2.00074	2.01518	1.72848
3198.41	1.12922	1.58941	2.19486	2.24185	2.42876	2.41497	2.73664	1.72496	2.28092	1.69232	2.00065	2.01518	1.7284
3198.9	1.12922	1.5892	2.19448	2.24176	2.42866	2.41491	2.73666	1.72488	2.28099	1.69233	2.00057	2.01518	1.72832
3199.38	1.12922	1.58899	2.1941	2.24168	2.42856	2.41486	2.73669	1.72479	2.28105	1.69235	2.00049	2.01517	1.72824
3199.86	1.12922	1.58878	2.19372	2.24159	2.42847	2.41481	2.73672	1.72471	2.28112	1.69237	2.0004	2.01517	1.72817
3200.34	1.12922	1.58857	2.19334	2.2415	2.42837	2.41476	2.73675	1.72462	2.28118	1.69239	2.00032	2.01517	1.72809
3200.82	1.12922	1.58836	2.19296	2.24142	2.42827	2.41471	2.73678	1.72453	2.28125	1.69241	2.00023	2.01517	1.72801
3201.31	1.12922	1.58815	2.19258	2.24133	2.42818	2.41466	2.73681	1.72444	2.28131	1.69243	2.00015	2.01516	1.72793
3201.79	1.12922	1.58794	2.1922	2.24125	2.42808	2.4146	2.73684	1.72435	2.28138	1.69246	2.00006	2.01516	1.72786
3202.27	1.12921	1.58773	2.19182	2.24116	2.42799	2.41455	2.73688	1.72426	2.28144	1.69248	1.99998	2.01516	1.72778
3202.75	1.12921	1.58753	2.19145	2.24108	2.4279	2.4145	2.73691	1.72417	2.2815	1.6925	1.99989	2.01516	1.72771
3203.24	1.12921	1.58732	2.19107	2.24099	2.42781	2.41445	2.73695	1.72408	2.28156	1.69252	1.99981	2.01516	1.72763
3203.72	1.12921	1.58711	2.1907	2.24091	2.42772	2.41439	2.73698	1.72398	2.28163	1.69254	1.99972	2.01515	1.72755
3204.2	1.12921	1.58691	2.19032	2.24082	2.42763	2.41434	2.73702	1.72389	2.28169	1.69256	1.99964	2.01515	1.72748
3204.68	1.1292	1.5867	2.18995	2.24074	2.42754	2.41429	2.73706	1.72379	2.28175	1.69259	1.99955	2.01515	1.7274
3205.16	1.1292	1.5865	2.18958	2.24065	2.42745	2.41424	2.7371	1.7237	2.28181	1.69261	1.99947	2.01515	1.72733
3205.65	1.1292	1.58629	2.18921	2.24057	2.42736	2.41419	2.73714	1.7236	2.28187	1.69263	1.99938	2.01515	1.72726
3206.13	1.12919	1.58609	2.18884	2.24049	2.42728	2.41413	2.73718	1.7235	2.28193	1.69265	1.9993	2.01515	1.72718
3206.61	1.12919	1.58589	2.18848	2.2404	2.42719	2.41408	2.73722	1.7234	2.28198	1.69268	1.99921	2.01514	1.72711
3207.09	1.12919	1.58568	2.18811	2.24032	2.42711	2.41403	2.73726	1.7233	2.28204	1.6927	1.99913	2.01514	1.72703
3207.57	1.12918	1.58548	2.18775	2.24024	2.42702	2.41398	2.7373	1.7232	2.2821	1.69272	1.99904	2.01514	1.72696
3208.06	1.12918	1.58528	2.18738	2.24016	2.42694	2.41392	2.73735	1.7231	2.28216	1.69275	1.99896	2.01514	1.72689
3208.54	1.12917	1.58508	2.18702	2.24007	2.42686	2.41387	2.73739	1.723	2.28221	1.69277	1.99887	2.01514	1.72682
3209.02	1.12917	1.58488	2.18666	2.23999	2.42678	2.41382	2.73744	1.72289	2.28227	1.6928	1.99878	2.01514	1.72674
3209.5	1.12916	1.58468	2.1863	2.23991	2.4267	2.41376	2.73749	1.72279	2.28232	1.69282	1.9987	2.01514	1.72667
3209.99	1.12916	1.58448	2.18594	2.23983	2.42662	2.41371	2.73754	1.72268	2.28238	1.69285	1.99861	2.01514	1.7266
3210.47	1.12915	1.58428	2.18558	2.23975	2.42654	2.41366	2.73759	1.72258	2.28243	1.69287	1.99853	2.01513	1.72653
3210.95	1.12915	1.58408	2.18523	2.23967	2.42646	2.41361	2.73764	1.72247	2.28249	1.6929	1.99844	2.01513	1.72646
3211.43	1.12914	1.58388	2.18488	2.23959	2.42639	2.41355	2.73769	1.72236	2.28254	1.69292	1.99835	2.01513	1.72639
3211.91	1.12914	1.58368	2.18452	2.23951	2.42631	2.4135	2.73774	1.72225	2.28259	1.69295	1.99827	2.01513	1.72632
3212.4	1.12913	1.58348	2.18417	2.23943	2.42624	2.41345	2.73779	1.72214	2.28264	1.69297	1.99818	2.01513	1.72625
3212.88	1.12912	1.58328	2.18382	2.23935	2.42617	2.41339	2.73785	1.72203	2.28269	1.693	1.9981	2.01513	1.72618
3213.36	1.12912	1.58309	2.18348	2.23927	2.42609	2.41334	2.7379	1.72192	2.28274	1.69302	1.99801	2.01513	1.72611
3213.84	1.12911	1.58289	2.18313	2.23919	2.42602	2.41329	2.73796	1.72181	2.28279	1.69305	1.99793	2.01513	1.72604
3214.32	1.1291	1.58269	2.18279	2.23911	2.42595	2.41323	2.73801	1.72169	2.28284	1.69308	1.99784	2.01513	1.72597
3214.81	1.1291	1.5825	2.18244	2.23903	2.42588	2.41318	2.73807	1.72158	2.28289	1.6931	1.99775	2.01513	1.72591
3215.29	1.12909	1.5823	2.1821	2.23895	2.42581	2.41313	2.73813	1.72147	2.28294	1.69313	1.99767	2.01513	1.72584
3215.77	1.12908	1.58211	2.18176	2.23888	2.42575	2.41307	2.73819	1.72135	2.28299	1.69316	1.99758	2.01513	1.72577
3216.25	1.12907	1.58191	2.18142	2.2388	2.42568	2.41302	2.73825	1.72123	2.28303	1.69318	1.9975	2.01513	1.7257
3216.74	1.12907	1.58172	2.18109	2.23872	2.42562	2.41297	2.73831	1.72112	2.28308	1.69321	1.99741	2.01513	1.72564
3217.22	1.12906	1.58153	2.18075	2.23865	2.42555	2.41291	2.73837	1.721	2.28313	1.69324	1.99733	2.01513	1.72557
3217.7	1.12905	1.58133	2.18042	2.23857	2.42549	2.41286	2.73844	1.72088	2.28317	1.69327	1.99724	2.01513	1.7255
3218.18	1.12904	1.58114	2.18009	2.23849	2.42542	2.41281	2.7385	1.72076	2.28322	1.6933	1.99716	2.01513	1.72544
3218.66	1.12903	1.58095	2.17976	2.23842	2.42536	2.41275	2.73857	1.72064	2.28326	1.69332	1.99707	2.01513	1.72537
3219.15	1.12902	1.58076	2.17943	2.23834	2.4253	2.4127	2.73863	1.72052	2.2833	1.69335	1.99699	2.01513	1.72531
3219.63	1.12901	1.58057	2.17911	2.23827	2.42524	2.41265	2.7387	1.7204	2.28335	1.69338	1.9969	2.01513	1.72524
3220.11	1.129	1.58038	2.17879	2.23819	2.42518	2.41259	2.73877	1.72028	2.28339	1.69341	1.99682	2.01513	1.72518
3220.59	1.12899	1.58019	2.17846	2.23812	2.42513	2.41254	2.73883	1.72015	2.28343	1.69344	1.99674	2.01513	1.72511
3221.07	1.12899	1.58	2.17814	2.23804	2.42507	2.41249	2.7389	1.72003	2.28347	1.69347	1.99665	2.01513	1.72505
3221.56	1.12897	1.57981	2.17783	2.23797	2.42501	2.41243	2.73897	1.71991	2.28351	1.6935	1.99657	2.01513	1.72499
3222.04	1.12896	1.57962	2.17751	2.2379	2.42496	2.41238	2.73904	1.71978	2.28355	1.69353	1.99648	2.01513	1.72492
3222.52	1.12895	1.57943	2.1772	2.23782	2.4249	2.41233	2.73911	1.71966	2.28359	1.69355	1.9964	2.01513	1.72486
3223	1.12894	1.57924	2.17688	2.23775	2.42485	2.41227	2.73918	1.71953	2.28363	1.69358	1.99632	2.01513	1.7248
3223.49	1.12893	1.57906	2.17657	2.23768	2.4248	2.41222	2.73925	1.7194	2.28367	1.69361	1.99623	2.01513	1.72474
3223.97	1.12892	1.57887	2.17626	2.23761	2.42475	2.41217	2.73933	1.71927	2.2837	1.69364	1.99615	2.01513	1.72468
3224.45	1.12891	1.57868	2.17596	2.23753	2.4247	2.41211	2.7394	1.71915	2.28374	1.69367	1.99607	2.01513	1.72461
3224.93	1.1289	1.5785	2.17565	2.23746	2.42465	2.41206	2.73947	1.71902	2.28378	1.6937	1.99599	2.01513	1.72455
3225.41	1.12889	1.57831	2.17535	2.23739	2.4246	2.41201	2.73955	1.71889	2.28381	1.69373	1.9959	2.01513	1.72449
3225.9	1.12887	1.57813	2.17505	2.23732	2.42455	2.41195	2.73962	1.71876	2.28385	1.69376	1.99582	2.01514	1.72443
3226.38	1.12886	1.57794	2.17475	2.23725	2.42451	2.4119	2.7397	1.71863	2.28388	1.69379	1.99574	2.01514	1.72437
3226.86	1.12885	1.57776	2.17445	2.23718	2.42446	2.41185	2.73977	1.7185	2.28391	1.69383	1.99566	2.01514	1.72431
3227.34	1.12884	1.57758	2.17416	2.23711	2.42442	2.41179	2.73985	1.71836	2.28395	1.69386	1.99558	2.01514	1.72425
3227.82	1.12883	1.57739	2.17387	2.23704	2.42437	2.41174	2.73993	1.71823	2.28398	1.69389	1.9955	2.01514	1.7242
3228.31	1.12881	1.57721	2.17357	2.23697	2.42433	2.41169	2.74	1.7181	2.28401	1.69392	1.99542	2.01514	1.72414
3228.79	1.1288	1.57703	2.17329	2.23691	2.42429	2.41164	2.74008	1.71796	2.28404	1.69395	1.99533	2.01514	1.72408
3229.27	1.12879	1.57685	2.173	2.23684	2.42425	2.41158	2.74016	1.71783	2.28407	1.69398	1.99525	2.01514	1.72402
3229.75	1.12877	1.57667	2.17271	2.23677	2.42421	2.41153	2.74023	1.7177	2.2841	1.69401	1.99517	2.01515	1.72396
3230.24	1.12876	1.57648	2.17243	2.2367	2.42417	2.41148	2.74031	1.71756	2.28413	1.69404	1.99509	2.01515	1.72391
3230.72	1.12875	1.5763	2.17215	2.23664	2.42413	2.41142	2.74039	1.71742	2.28415	1.69407	1.99502	2.01515	1.72385
3231.2	1.12873	1.57613	2.17187	2.23657	2.42409	2.41137	2.74047	1.71729	2.28418	1.6941	1.99494	2.01515	1.72379
3231.68	1.12872	1.57595	2.17159	2.2365	2.42406	2.41132	2.74055	1.71715	2.28421	1.69414	1.99486	2.01515	1.72374
3232.16	1.1287	1.57577	2.17131	2.23644	2.42402	2.41127	2.74063	1.71701	2.28423	1.69417	1.99478	2.01515	1.72368
3232.65	1.12869	1.57559	2.17104	2.23637	2.42399	2.41121	2.7407	1.71688	2.28426	1.6942	1.9947	2.01516	1.72363
3233.13	1.12867	1.57541	2.17077	2.23631	2.42395	2.41116	2.74078	1.71674	2.28428	1.69423	1.99462	2.01516	1.72357
3233.61	1.12866	1.57523	2.1705	2.23624	2.42392	2.41111	2.74086	1.7166	2.28431	1.69426	1.99455	2.01516	1.72352
3234.09	1.12864	1.57506	2.17023	2.23618	2.42389	2.41105	2.74094	1.71646	2.28433	1.69429	1.99447	2.01516	1.72346
3234.57	1.12863	1.57488	2.16996	2.23612	2.42386	2.411	2.74102	1.71632	2.28435	1.69433	1.99439	2.01516	1.72341
3235.06	1.12861	1.5747	2.1697	2.23605	2.42383	2.41095	2.7411	1.71618	2.28437	1.69436	1.99432	2.01517	1.72336
3235.54	1.1286	1.57453	2.16943	2.23599	2.4238	2.4109	2.74117	1.71604	2.2844	1.69439	1.99424	2.01517	1.7233
3236.02	1.12858	1.57435	2.16917	2.23593	2.42377	2.41084	2.74125	1.7159	2.28442	1.69442	1.99416	2.01517	1.72325
3236.5	1.12857	1.57418	2.16891	2.23587	2.42374	2.41079	2.74133	1.71576	2.28444	1.69445	1.99409	2.01517	1.7232
3236.99	1.12855	1.574	2.16865	2.23581	2.42372	2.41074	2.74141	1.71562	2.28445	1.69449	1.99401	2.01518	1.72315
3237.47	1.12853	1.57383	2.1684	2.23574	2.42369	2.41069	2.74148	1.71547	2.28447	1.69452	1.99394	2.01518	1.7231
3237.95	1.12852	1.57366	2.16814	2.23568	2.42367	2.41064	2.74156	1.71533	2.28449	1.69455	1.99386	2.01518	1.72305
3238.43	1.1285	1.57348	2.16789	2.23562	2.42364	2.41058	2.74163	1.71519	2.28451	1.69458	1.99379	2.01518	1.72299
3238.91	1.12848	1.57331	2.16764	2.23556	2.42362	2.41053	2.74171	1.71504	2.28452	1.69461	1.99372	2.01519	1.72294
3239.39	1.12847	1.57314	2.16739	2.2355	2.4236	2.41048	2.74178	1.7149	2.28454	1.69465	1.99364	2.01519	1.72289
3239.88	1.12845	1.57297	2.16714	2.23544	2.42358	2.41043	2.74186	1.71476	2.28455	1.69468	1.99357	2.01519	1.72284
3240.36	1.12843	1.5728	2.16689	2.23539	2.42356	2.41038	2.74193	1.71461	2.28457	1.69471	1.9935	2.0152	1.7228
3240.84	1.12842	1.57263	2.16665	2.23533	2.42354	2.41032	2.74201	1.71447	2.28458	1.69474	1.99343	2.0152	1.72275
3241.32	1.1284	1.57246	2.1664	2.23527	2.42352	2.41027	2.74208	1.71432	2.28459	1.69477	1.99336	2.0152	1.7227
3241.81	1.12838	1.57229	2.16616	2.23521	2.4235	2.41022	2.74215	1.71418	2.2846	1.69481	1.99328	2.01521	1.72265
3242.29	1.12836	1.57212	2.16592	2.23516	2.42349	2.41017	2.74222	1.71403	2.28461	1.69484	1.99321	2.01521	1.7226
3242.77	1.12834	1.57195	2.16568	2.2351	2.42347	2.41012	2.74229	1.71388	2.28462	1.69487	1.99314	2.01521	1.72255
3243.25	1.12833	1.57178	2.16545	2.23504	2.42345	2.41007	2.74236	1.71374	2.28463	1.6949	1.99307	2.01522	1.72251
3243.73	1.12831	1.57162	2.16521	2.23499	2.42344	2.41002	2.74243	1.71359	2.28464	1.69494	1.993	2.01522	1.72246
3244.22	1.12829	1.57145	2.16497	2.23493	2.42343	2.40997	2.74249	1.71345	2.28465	1.69497	1.99294	2.01522	1.72241
3244.7	1.12827	1.57128	2.16474	2.23488	2.42341	2.40991	2.74256	1.7133	2.28466	1.695	1.99287	2.01523	1.72237
3245.18	1.12825	1.57112	2.16451	2.23482	2.4234	2.40986	2.74263	1.71315	2.28466	1.69503	1.9928	2.01523	1.72232
3245.66	1.12823	1.57095	2.16428	2.23477	2.42339	2.40981	2.74269	1.713	2.28467	1.69506	1.99273	2.01523	1.72228
3246.14	1.12822	1.57078	2.16405	2.23471	2.42338	2.40976	2.74275	1.71285	2.28467	1.6951	1.99266	2.01524	1.72223
3246.63	1.1282	1.57062	2.16382	2.23466	2.42337	2.40971	2.74281	1.71271	2.28468	1.69513	1.9926	2.01524	1.72219
3247.11	1.12818	1.57046	2.16359	2.23461	2.42336	2.40966	2.74287	1.71256	2.28468	1.69516	1.99253	2.01524	1.72214
3247.59	1.12816	1.57029	2.16336	2.23456	2.42335	2.40961	2.74293	1.71241	2.28469	1.69519	1.99247	2.01525	1.7221
3248.07	1.12814	1.57013	2.16314	2.2345	2.42335	2.40956	2.74299	1.71226	2.28469	1.69522	1.9924	2.01525	1.72206
3248.56	1.12812	1.56997	2.16291	2.23445	2.42334	2.40951	2.74305	1.71211	2.28469	1.69525	1.99234	2.01526	1.72201
3249.04	1.1281	1.5698	2.16269	2.2344	2.42333	2.40946	2.7431	1.71196	2.28469	1.69529	1.99227	2.01526	1.72197
3249.52	1.12808	1.56964	2.16247	2.23435	2.42333	2.40941	2.74315	1.71181	2.28469	1.69532	1.99221	2.01527	1.72193
3250	1.12806	1.56948	2.16224	2.2343	2.42332	2.40936	2.74321	1.71166	2.28469	1.69535	1.99214	2.01527	1.72189
3250.48	1.12804	1.56932	2.16202	2.23425	2.42332	2.40931	2.74326	1.71151	2.28469	1.69538	1.99208	2.01527	1.72185
3250.97	1.12802	1.56916	2.1618	2.2342	2.42332	2.40926	2.7433	1.71136	2.28468	1.69541	1.99202	2.01528	1.7218
3251.45	1.128	1.569	2.16158	2.23415	2.42331	2.40921	2.74335	1.71121	2.28468	1.69544	1.99196	2.01528	1.72176
3251.93	1.12798	1.56884	2.16137	2.2341	2.42331	2.40916	2.74339	1.71106	2.28468	1.69547	1.9919	2.01529	1.72172
3252.41	1.12796	1.56868	2.16115	2.23405	2.42331	2.40911	2.74344	1.71091	2.28467	1.6955	1.99184	2.01529	1.72168
3252.89	1.12794	1.56852	2.16093	2.23401	2.42331	2.40906	2.74348	1.71076	2.28467	1.69554	1.99178	2.0153	1.72164
3253.38	1.12792	1.56836	2.16071	2.23396	2.42331	2.40901	2.74352	1.71061	2.28466	1.69557	1.99172	2.0153	1.7216
3253.86	1.1279	1.5682	2.1605	2.23391	2.42331	2.40897	2.74356	1.71046	2.28465	1.6956	1.99166	2.01531	1.72156
3254.34	1.12788	1.56805	2.16028	2.23387	2.42331	2.40892	2.74359	1.71031	2.28465	1.69563	1.9916	2.01531	1.72153
3254.82	1.12786	1.56789	2.16007	2.23382	2.42332	2.40887	2.74362	1.71016	2.28464	1.69566	1.99154	2.01532	1.72149
3255.3	1.12784	1.56773	2.15985	2.23377	2.42332	2.40882	2.74365	1.71001	2.28463	1.69569	1.99148	2.01532	1.72145
3255.79	1.12781	1.56758	2.15964	2.23373	2.42332	2.40877	2.74368	1.70986	2.28462	1.69572	1.99142	2.01533	1.72141
3256.27	1.12779	1.56742	2.15942	2.23368	2.42333	2.40872	2.74371	1.70971	2.28461	1.69575	1.99137	2.01533	1.72137
3256.75	1.12777	1.56726	2.15921	2.23364	2.42333	2.40867	2.74373	1.70956	2.28459	1.69578	1.99131	2.01534	1.72134
3257.23	1.12775	1.56711	2.159	2.2336	2.42334	2.40863	2.74376	1.70941	2.28458	1.69581	1.99125	2.01535	1.7213
3257.72	1.12773	1.56696	2.15878	2.23355	2.42335	2.40858	2.74378	1.70926	2.28457	1.69584	1.9912	2.01535	1.72126
3258.2	1.12771	1.5668	2.15857	2.23351	2.42335	2.40853	2.74379	1.70911	2.28456	1.69587	1.99114	2.01536	1.72123
3258.68	1.12769	1.56665	2.15836	2.23347	2.42336	2.40848	2.74381	1.70895	2.28454	1.6959	1.99109	2.01536	1.72119
3259.16	1.12767	1.5665	2.15814	2.23342	2.42337	2.40843	2.74382	1.7088	2.28453	1.69593	1.99104	2.01537	1.72116
3259.64	1.12764	1.56634	2.15793	2.23338	2.42338	2.40839	2.74383	1.70865	2.28451	1.69596	1.99098	2.01537	1.72112
3260.13	1.12762	1.56619	2.15772	2.23334	2.42339	2.40834	2.74384	1.7085	2.28449	1.69598	1.99093	2.01538	1.72109
3260.61	1.1276	1.56604	2.1575	2.2333	2.4234	2.40829	2.74384	1.70835	2.28447	1.69601	1.99088	2.01539	1.72105
3261.09	1.12758	1.56589	2.15729	2.23326	2.42341	2.40824	2.74385	1.7082	2.28446	1.69604	1.99083	2.01539	1.72102
3261.57	1.12756	1.56574	2.15708	2.23322	2.42342	2.4082	2.74385	1.70805	2.28444	1.69607	1.99078	2.0154	1.72099
3262.05	1.12754	1.56559	2.15686	2.23318	2.42343	2.40815	2.74384	1.7079	2.28442	1.6961	1.99073	2.01541	1.72095
3262.54	1.12751	1.56544	2.15665	2.23314	2.42344	2.4081	2.74384	1.70775	2.2844	1.69613	1.99068	2.01541	1.72092
3263.02	1.12749	1.56529	2.15643	2.2331	2.42345	2.40806	2.74383	1.7076	2.28437	1.69615	1.99063	2.01542	1.72089
3263.5	1.12747	1.56514	2.15622	2.23306	2.42347	2.40801	2.74382	1.70745	2.28435	1.69618	1.99058	2.01543	1.72086
3263.98	1.12745	1.56499	2.156	2.23302	2.42348	2.40796	2.7438	1.7073	2.28433	1.69621	1.99053	2.01543	1.72082
3264.47	1.12743	1.56484	2.15579	2.23298	2.42349	2.40792	2.74379	1.70715	2.2843	1.69624	1.99048	2.01544	1.72079
3264.95	1.1274	1.56469	2.15557	2.23294	2.42351	2.40787	2.74376	1.707	2.28428	1.69626	1.99043	2.01545	1.72076
3265.43	1.12738	1.56455	2.15535	2.23291	2.42352	2.40783	2.74374	1.70685	2.28425	1.69629	1.99039	2.01545	1.72073
3265.91	1.12736	1.5644	2.15513	2.23287	2.42354	2.40778	2.74371	1.7067	2.28423	1.69632	1.99034	2.01546	1.7207
3266.39	1.12734	1.56425	2.15492	2.23283	2.42355	2.40773	2.74369	1.70655	2.2842	1.69634	1.9903	2.01547	1.72067
3266.88	1.12732	1.56411	2.1547	2.2328	2.42357	2.40769	2.74365	1.7064	2.28417	1.69637	1.99025	2.01548	1.72064
3267.36	1.12729	1.56396	2.15448	2.23276	2.42359	2.40764	2.74362	1.70625	2.28415	1.69639	1.99021	2.01548	1.72061
3267.84	1.12727	1.56382	2.15426	2.23273	2.4236	2.4076	2.74358	1.7061	2.28412	1.69642	1.99016	2.01549	1.72058
3268.32	1.12725	1.56367	2.15404	2.23269	2.42362	2.40755	2.74354	1.70595	2.28409	1.69645	1.99012	2.0155	1.72055
3268.8	1.12723	1.56353	2.15381	2.23266	2.42364	2.40751	2.74349	1.7058	2.28405	1.69647	1.99008	2.01551	1.72052
3269.29	1.1272	1.56339	2.15359	2.23262	2.42366	2.40746	2.74344	1.70565	2.28402	1.6965	1.99003	2.01551	1.7205
3269.77	1.12718	1.56324	2.15336	2.23259	2.42368	2.40742	2.74339	1.7055	2.28399	1.69652	1.98999	2.01552	1.72047
3270.25	1.12716	1.5631	2.15314	2.23255	2.4237	2.40737	2.74333	1.70535	2.28396	1.69654	1.98995	2.01553	1.72044
3270.73	1.12714	1.56296	2.15291	2.23252	2.42371	2.40733	2.74327	1.7052	2.28392	1.69657	1.98991	2.01554	1.72041
3271.22	1.12712	1.56282	2.15268	2.23249	2.42373	2.40728	2.74321	1.70506	2.28389	1.69659	1.98987	2.01555	1.72039
3271.7	1.12709	1.56267	2.15246	2.23245	2.42375	2.40724	2.74314	1.70491	2.28385	1.69662	1.98983	2.01556	1.72036
3272.18	1.12707	1.56253	2.15223	2.23242	2.42378	2.4072	2.74308	1.70476	2.28382	1.69664	1.98979	2.01556	1.72033
3272.66	1.12705	1.56239	2.15199	2.23239	2.4238	2.40715	2.743	1.70461	2.28378	1.69666	1.98975	2.01557	1.72031
3273.14	1.12703	1.56225	2.15176	2.23236	2.42382	2.40711	2.74293	1.70447	2.28374	1.69669	1.98972	2.01558	1.72028
3273.63	1.12701	1.56211	2.15153	2.23233	2.42384	2.40706	2.74285	1.70432	2.2837	1.69671	1.98968	2.01559	1.72026
3274.11	1.12698	1.56197	2.15129	2.2323	2.42386	2.40702	2.74276	1.70417	2.28367	1.69673	1.98964	2.0156	1.72023
3274.59	1.12696	1.56183	2.15105	2.23227	2.42388	2.40698	2.74267	1.70403	2.28363	1.69675	1.98961	2.01561	1.72021
3275.07	1.12694	1.5617	2.15082	2.23224	2.42391	2.40693	2.74258	1.70388	2.28359	1.69677	1.98957	2.01562	1.72018
3275.55	1.12692	1.56156	2.15058	2.23221	2.42393	2.40689	2.74249	1.70373	2.28354	1.6968	1.98953	2.01563	1.72016
3276.04	1.12689	1.56142	2.15033	2.23218	2.42395	2.40685	2.74239	1.70359	2.2835	1.69682	1.9895	2.01564	1.72013
3276.52	1.12687	1.56128	2.15009	2.23215	2.42397	2.40681	2.74229	1.70344	2.28346	1.69684	1.98947	2.01565	1.72011
3277	1.12685	1.56115	2.14985	2.23212	2.424	2.40676	2.74218	1.7033	2.28341	1.69686	1.98943	2.01565	1.72009
3277.48	1.12683	1.56101	2.1496	2.23209	2.42402	2.40672	2.74207	1.70315	2.28337	1.69688	1.9894	2.01566	1.72006
3277.97	1.12681	1.56087	2.14935	2.23206	2.42404	2.40668	2.74196	1.70301	2.28333	1.6969	1.98937	2.01567	1.72004
3278.45	1.12679	1.56074	2.1491	2.23203	2.42407	2.40663	2.74184	1.70287	2.28328	1.69692	1.98934	2.01568	1.72002
3278.93	1.12676	1.5606	2.14885	2.232	2.42409	2.40659	2.74172	1.70272	2.28323	1.69694	1.9893	2.01569	1.72
3279.41	1.12674	1.56047	2.1486	2.23198	2.42412	2.40655	2.74159	1.70258	2.28319	1.69696	1.98927	2.0157	1.71997
3279.89	1.12672	1.56033	2.14834	2.23195	2.42414	2.40651	2.74147	1.70244	2.28314	1.69697	1.98924	2.01571	1.71995
3280.38	1.1267	1.5602	2.14809	2.23192	2.42417	2.40647	2.74133	1.70229	2.28309	1.69699	1.98921	2.01573	1.71993
3280.86	1.12668	1.56007	2.14783	2.2319	2.42419	2.40642	2.7412	1.70215	2.28304	1.69701	1.98918	2.01574	1.71991
3281.34	1.12666	1.55993	2.14757	2.23187	2.42422	2.40638	2.74106	1.70201	2.28299	1.69703	1.98915	2.01575	1.71989
3281.82	1.12663	1.5598	2.1473	2.23184	2.42424	2.40634	2.74091	1.70187	2.28294	1.69704	1.98913	2.01576	1.71987
3282.3	1.12661	1.55967	2.14704	2.23182	2.42427	2.4063	2.74076	1.70173	2.28289	1.69706	1.9891	2.01577	1.71985
3282.79	1.12659	1.55954	2.14677	2.23179	2.42429	2.40626	2.74061	1.70159	2.28283	1.69708	1.98907	2.01578	1.71983
3283.27	1.12657	1.55941	2.1465	2.23177	2.42432	2.40622	2.74045	1.70145	2.28278	1.69709	1.98904	2.01579	1.71981
3283.75	1.12655	1.55928	2.14623	2.23174	2.42434	2.40618	2.74029	1.70131	2.28273	1.69711	1.98902	2.0158	1.71979
3284.23	1.12653	1.55915	2.14596	2.23172	2.42437	2.40614	2.74013	1.70117	2.28267	1.69712	1.98899	2.01581	1.71977
3284.72	1.12651	1.55901	2.14568	2.23169	2.42439	2.4061	2.73996	1.70103	2.28262	1.69714	1.98897	2.01582	1.71975
3285.2	1.12649	1.55889	2.14541	2.23167	2.42442	2.40605	2.73979	1.70089	2.28256	1.69715	1.98894	2.01584	1.71973
3285.68	1.12647	1.55876	2.14513	2.23164	2.42445	2.40601	2.73961	1.70075	2.2825	1.69717	1.98892	2.01585	1.71971
3286.16	1.12645	1.55863	2.14485	2.23162	2.42447	2.40597	2.73943	1.70061	2.28244	1.69718	1.9889	2.01586	1.7197
3286.64	1.12642	1.5585	2.14456	2.2316	2.4245	2.40593	2.73925	1.70048	2.28239	1.6972	1.98887	2.01587	1.71968
3287.13	1.1264	1.55837	2.14428	2.23157	2.42452	2.40589	2.73906	1.70034	2.28233	1.69721	1.98885	2.01588	1.71966
3287.61	1.12638	1.55824	2.14399	2.23155	2.42455	2.40585	2.73887	1.7002	2.28227	1.69722	1.98883	2.0159	1.71964
3288.09	1.12636	1.55812	2.1437	2.23153	2.42457	2.40581	2.73867	1.70007	2.28221	1.69723	1.98881	2.01591	1.71963
3288.57	1.12634	1.55799	2.14341	2.2315	2.4246	2.40577	2.73847	1.69993	2.28215	1.69725	1.98879	2.01592	1.71961
3289.05	1.12632	1.55786	2.14311	2.23148	2.42463	2.40573	2.73827	1.6998	2.28208	1.69726	1.98876	2.01593	1.71959
3289.54	1.1263	1.55774	2.14282	2.23146	2.42465	2.40569	2.73806	1.69966	2.28202	1.69727	1.98874	2.01595	1.71958
3290.02	1.12628	1.55761	2.14252	2.23144	2.42468	2.40565	2.73785	1.69953	2.28196	1.69728	1.98872	2.01596	1.71956
3290.5	1.12626	1.55748	2.14222	2.23142	2.4247	2.40562	2.73763	1.6994	2.28189	1.69729	1.98871	2.01597	1.71955
3290.98	1.12624	1.55736	2.14191	2.23139	2.42473	2.40558	2.73741	1.69926	2.28183	1.6973	1.98869	2.01599	1.71953
3291.47	1.12623	1.55724	2.14161	2.23137	2.42475	2.40554	2.73719	1.69913	2.28176	1.69731	1.98867	2.016	1.71951
3291.95	1.12621	1.55711	2.1413	2.23135	2.42478	2.4055	2.73696	1.699	2.2817	1.69732	1.98865	2.01601	1.7195
3292.43	1.12619	1.55699	2.14099	2.23133	2.4248	2.40546	2.73673	1.69887	2.28163	1.69733	1.98863	2.01603	1.71948
3292.91	1.12617	1.55686	2.14068	2.23131	2.42483	2.40542	2.7365	1.69874	2.28156	1.69733	1.98862	2.01604	1.71947
3293.39	1.12615	1.55674	2.14036	2.23129	2.42485	2.40538	2.73626	1.69861	2.2815	1.69734	1.9886	2.01605	1.71945
3293.88	1.12613	1.55662	2.14004	2.23127	2.42488	2.40534	2.73601	1.69848	2.28143	1.69735	1.98858	2.01607	1.71944
3294.36	1.12611	1.5565	2.13972	2.23125	2.4249	2.4053	2.73577	1.69835	2.28136	1.69736	1.98857	2.01608	1.71943
3294.84	1.12609	1.55637	2.1394	2.23123	2.42493	2.40527	2.73551	1.69822	2.28129	1.69736	1.98855	2.0161	1.71941
3295.32	1.12608	1.55625	2.13908	2.23121	2.42495	2.40523	2.73526	1.69809	2.28122	1.69737	1.98854	2.01611	1.7194
3295.8	1.12606	1.55613	2.13875	2.23119	2.42498	2.40519	2.735	1.69796	2.28115	1.69737	1.98853	2.01613	1.71939
3296.29	1.12604	1.55601	2.13842	2.23117	2.425	2.40515	2.73474	1.69784	2.28107	1.69738	1.98851	2.01614	1.71937
3296.77	1.12602	1.55589	2.13809	2.23115	2.42502	2.40511	2.73447	1.69771	2.281	1.69738	1.9885	2.01616	1.71936
3297.25	1.126	1.55577	2.13776	2.23113	2.42505	2.40507	2.7342	1.69759	2.28093	1.69739	1.98849	2.01617	1.71935
3297.73	1.12599	1.55565	2.13742	2.23111	2.42507	2.40504	2.73393	1.69746	2.28085	1.69739	1.98847	2.01619	1.71933
3298.22	1.12597	1.55553	2.13708	2.23109	2.42509	2.405	2.73365	1.69734	2.28078	1.69739	1.98846	2.0162	1.71932
3298.7	1.12595	1.55541	2.13674	2.23107	2.42512	2.40496	2.73337	1.69721	2.2807	1.6974	1.98845	2.01622	1.71931
3299.18	1.12593	1.5553	2.1364	2.23105	2.42514	2.40492	2.73308	1.69709	2.28063	1.6974	1.98844	2.01623	1.7193
3299.66	1.12592	1.55518	2.13606	2.23103	2.42516	2.40489	2.7328	1.69697	2.28055	1.6974	1.98843	2.01625	1.71928
3300.14	1.1259	1.55506	2.13571	2.23101	2.42518	2.40485	2.7325	1.69684	2.28047	1.6974	1.98842	2.01626	1.71927
3300.62	1.12588	1.55494	2.13536	2.23099	2.42521	2.40481	2.73221	1.69672	2.2804	1.6974	1.98841	2.01628	1.71926
3301.11	1.12587	1.55483	2.13501	2.23097	2.42523	2.40477	2.73191	1.6966	2.28032	1.6974	1.9884	2.0163	1.71925
3301.59	1.12585	1.55471	2.13466	2.23096	2.42525	2.40474	2.73161	1.69648	2.28024	1.6974	1.98839	2.01631	1.71924
3302.07	1.12584	1.55459	2.1343	2.23094	2.42527	2.4047	2.7313	1.69636	2.28016	1.6974	1.98838	2.01633	1.71923
3302.55	1.12582	1.55448	2.13394	2.23092	2.42529	2.40466	2.73099	1.69624	2.28008	1.6974	1.98837	2.01635	1.71922
3303.04	1.1258	1.55436	2.13359	2.2309	2.42531	2.40462	2.73068	1.69613	2.28	1.6974	1.98837	2.01636	1.71921
3303.52	1.12579	1.55425	2.13322	2.23088	2.42533	2.40459	2.73036	1.69601	2.27992	1.6974	1.98836	2.01638	1.7192
3304	1.12577	1.55413	2.13286	2.23086	2.42535	2.40455	2.73004	1.69589	2.27984	1.69739	1.98835	2.0164	1.71919
3304.48	1.12576	1.55402	2.13249	2.23084	2.42537	2.40451	2.72972	1.69577	2.27975	1.69739	1.98835	2.01641	1.71918
3304.96	1.12574	1.5539	2.13213	2.23083	2.42539	2.40448	2.72939	1.69566	2.27967	1.69739	1.98834	2.01643	1.71917
3305.45	1.12573	1.55379	2.13176	2.23081	2.4254	2.40444	2.72906	1.69554	2.27959	1.69738	1.98833	2.01645	1.71916
3305.93	1.12571	1.55368	2.13139	2.23079	2.42542	2.4044	2.72873	1.69543	2.2795	1.69738	1.98833	2.01647	1.71915
3306.41	1.1257	1.55356	2.13101	2.23077	2.42544	2.40437	2.72839	1.69532	2.27942	1.69737	1.98832	2.01649	1.71914
3306.89	1.12569	1.55345	2.13064	2.23075	2.42546	2.40433	2.72805	1.6952	2.27933	1.69737	1.98832	2.0165	1.71913
3307.38	1.12567	1.55334	2.13026	2.23073	2.42547	2.40429	2.72771	1.69509	2.27925	1.69736	1.98831	2.01652	1.71912
3307.86	1.12566	1.55323	2.12988	2.23072	2.42549	2.40426	2.72736	1.69498	2.27916	1.69736	1.98831	2.01654	1.71911
3308.34	1.12565	1.55312	2.1295	2.2307	2.42551	2.40422	2.72701	1.69487	2.27907	1.69735	1.98831	2.01656	1.7191
3308.82	1.12563	1.55301	2.12912	2.23068	2.42552	2.40418	2.72666	1.69476	2.27898	1.69734	1.9883	2.01658	1.71909
3309.3	1.12562	1.55289	2.12874	2.23066	2.42554	2.40415	2.72631	1.69465	2.2789	1.69733	1.9883	2.0166	1.71908
3309.79	1.12561	1.55278	2.12835	2.23064	2.42555	2.40411	2.72595	1.69454	2.27881	1.69732	1.9883	2.01662	1.71907
3310.27	1.12559	1.55267	2.12796	2.23062	2.42556	2.40408	2.72559	1.69443	2.27872	1.69731	1.98829	2.01663	1.71907
3310.75	1.12558	1.55256	2.12757	2.2306	2.42558	2.40404	2.72522	1.69433	2.27863	1.6973	1.98829	2.01665	1.71906
3311.23	1.12557	1.55246	2.12718	2.23059	2.42559	2.404	2.72486	1.69422	2.27854	1.69729	1.98829	2.01667	1.71905
3311.71	1.12556	1.55235	2.12679	2.23057	2.4256	2.40397	2.72449	1.69411	2.27845	1.69728	1.98829	2.01669	1.71904
3312.2	1.12555	1.55224	2.1264	2.23055	2.42561	2.40393	2.72412	1.69401	2.27835	1.69727	1.98829	2.01671	1.71903
3312.68	1.12554	1.55213	2.126	2.23053	2.42562	2.40389	2.72374	1.6939	2.27826	1.69726	1.98829	2.01673	1.71903
3313.16	1.12552	1.55202	2.12561	2.23051	2.42564	2.40386	2.72336	1.6938	2.27817	1.69725	1.98829	2.01675	1.71902
3313.64	1.12551	1.55191	2.12521	2.23049	2.42565	2.40382	2.72298	1.6937	2.27808	1.69723	1.98829	2.01677	1.71901
3314.12	1.1255	1.55181	2.12481	2.23047	2.42565	2.40379	2.7226	1.69359	2.27798	1.69722	1.98829	2.01679	1.719
3314.61	1.12549	1.5517	2.12441	2.23045	2.42566	2.40375	2.72222	1.69349	2.27789	1.69721	1.98829	2.01682	1.719
3315.09	1.12548	1.55159	2.12401	2.23043	2.42567	2.40371	2.72183	1.69339	2.27779	1.69719	1.98829	2.01684	1.71899
3315.57	1.12547	1.55149	2.12361	2.23042	2.42568	2.40368	2.72144	1.69329	2.2777	1.69718	1.98829	2.01686	1.71898
3316.05	1.12546	1.55138	2.1232	2.2304	2.42569	2.40364	2.72105	1.69319	2.2776	1.69716	1.98829	2.01688	1.71897
3316.53	1.12545	1.55128	2.1228	2.23038	2.42569	2.40361	2.72065	1.69309	2.27751	1.69714	1.98829	2.0169	1.71897
3317.02	1.12545	1.55117	2.12239	2.23036	2.4257	2.40357	2.72026	1.693	2.27741	1.69713	1.98829	2.01692	1.71896
3317.5	1.12544	1.55107	2.12199	2.23034	2.4257	2.40353	2.71986	1.6929	2.27731	1.69711	1.9883	2.01694	1.71895
3317.98	1.12543	1.55096	2.12158	2.23032	2.42571	2.4035	2.71946	1.6928	2.27722	1.69709	1.9883	2.01696	1.71895
3318.46	1.12542	1.55086	2.12117	2.2303	2.42571	2.40346	2.71906	1.69271	2.27712	1.69707	1.9883	2.01699	1.71894
3318.95	1.12541	1.55075	2.12076	2.23028	2.42572	2.40343	2.71865	1.69261	2.27702	1.69705	1.9883	2.01701	1.71893
3319.43	1.1254	1.55065	2.12035	2.23026	2.42572	2.40339	2.71824	1.69252	2.27692	1.69703	1.98831	2.01703	1.71893
3319.91	1.1254	1.55055	2.11994	2.23024	2.42572	2.40335	2.71783	1.69243	2.27682	1.69701	1.98831	2.01705	1.71892
3320.39	1.12539	1.55044	2.11953	2.23021	2.42572	2.40332	2.71742	1.69233	2.27672	1.69699	1.98831	2.01708	1.71891
3320.88	1.12538	1.55034	2.11912	2.23019	2.42572	2.40328	2.71701	1.69224	2.27662	1.69697	1.98832	2.0171	1.71891
3321.36	1.12538	1.55024	2.1187	2.23017	2.42572	2.40325	2.7166	1.69215	2.27652	1.69695	1.98832	2.01712	1.7189
3321.84	1.12537	1.55014	2.11829	2.23015	2.42572	2.40321	2.71618	1.69206	2.27642	1.69693	1.98833	2.01714	1.71889
3322.32	1.12536	1.55004	2.11788	2.23013	2.42572	2.40317	2.71577	1.69197	2.27632	1.6969	1.98833	2.01717	1.71889
3322.8	1.12536	1.54993	2.11746	2.23011	2.42572	2.40314	2.71535	1.69189	2.27622	1.69688	1.98833	2.01719	1.71888
3323.28	1.12535	1.54983	2.11705	2.23009	2.42571	2.4031	2.71493	1.6918	2.27612	1.69686	1.98834	2.01722	1.71888
3323.77	1.12535	1.54973	2.11664	2.23006	2.42571	2.40307	2.7145	1.69171	2.27601	1.69683	1.98834	2.01724	1.71887
3324.25	1.12534	1.54963	2.11622	2.23004	2.42571	2.40303	2.71408	1.69163	2.27591	1.69681	1.98835	2.01726	1.71886
3324.73	1.12534	1.54953	2.11581	2.23002	2.4257	2.40299	2.71366	1.69154	2.27581	1.69678	1.98835	2.01729	1.71886
3325.21	1.12533	1.54943	2.11539	2.23	2.4257	2.40296	2.71323	1.69146	2.2757	1.69675	1.98836	2.01731	1.71885
3325.7	1.12533	1.54933	2.11498	2.22997	2.42569	2.40292	2.7128	1.69137	2.2756	1.69673	1.98837	2.01734	1.71885
3326.18	1.12532	1.54923	2.11456	2.22995	2.42568	2.40288	2.71238	1.69129	2.2755	1.6967	1.98837	2.01736	1.71884
3326.66	1.12532	1.54914	2.11415	2.22993	2.42567	2.40285	2.71195	1.69121	2.27539	1.69667	1.98838	2.01738	1.71884
3327.14	1.12532	1.54904	2.11373	2.2299	2.42566	2.40281	2.71152	1.69113	2.27529	1.69664	1.98838	2.01741	1.71883
3327.62	1.12531	1.54894	2.11332	2.22988	2.42565	2.40278	2.71109	1.69105	2.27518	1.69661	1.98839	2.01743	1.71882
3328.11	1.12531	1.54884	2.1129	2.22985	2.42564	2.40274	2.71065	1.69097	2.27507	1.69658	1.9884	2.01746	1.71882
3328.59	1.12531	1.54874	2.11249	2.22983	2.42563	2.4027	2.71022	1.69089	2.27497	1.69655	1.9884	2.01749	1.71881
3329.07	1.12531	1.54865	2.11207	2.2298	2.42562	2.40267	2.70979	1.69081	2.27486	1.69652	1.98841	2.01751	1.71881
3329.55	1.1253	1.54855	2.11166	2.22978	2.42561	2.40263	2.70935	1.69073	2.27475	1.69649	1.98842	2.01754	1.7188
3330.03	1.1253	1.54845	2.11125	2.22975	2.42559	2.40259	2.70892	1.69066	2.27465	1.69646	1.98842	2.01756	1.7188
3330.52	1.1253	1.54836	2.11083	2.22973	2.42558	2.40256	2.70848	1.69058	2.27454	1.69642	1.98843	2.01759	1.71879
3331	1.1253	1.54826	2.11042	2.2297	2.42556	2.40252	2.70804	1.69051	2.27443	1.69639	1.98844	2.01761	1.71878
3331.48	1.1253	1.54817	2.11001	2.22967	2.42555	2.40248	2.70761	1.69043	2.27432	1.69636	1.98845	2.01764	1.71878
3331.96	1.1253	1.54807	2.1096	2.22965	2.42553	2.40245	2.70717	1.69036	2.27422	1.69632	1.98845	2.01767	1.71877
3332.45	1.1253	1.54798	2.10919	2.22962	2.42551	2.40241	2.70673	1.69029	2.27411	1.69629	1.98846	2.01769	1.71877
3332.93	1.1253	1.54788	2.10878	2.22959	2.42549	2.40237	2.7063	1.69022	2.274	1.69625	1.98847	2.01772	1.71876
3333.41	1.1253	1.54779	2.10837	2.22957	2.42547	2.40233	2.70586	1.69015	2.27389	1.69621	1.98848	2.01775	1.71876
3333.89	1.1253	1.54769	2.10796	2.22954	2.42545	2.4023	2.70542	1.69008	2.27378	1.69618	1.98849	2.01778	1.71875
3334.37	1.1253	1.5476	2.10755	2.22951	2.42543	2.40226	2.70498	1.69001	2.27367	1.69614	1.98849	2.0178	1.71874
3334.86	1.1253	1.54751	2.10715	2.22948	2.4254	2.40222	2.70454	1.68994	2.27356	1.6961	1.9885	2.01783	1.71874
3335.34	1.12531	1.54741	2.10674	2.22945	2.42538	2.40219	2.7041	1.68987	2.27345	1.69606	1.98851	2.01786	1.71873
3335.82	1.12531	1.54732	2.10634	2.22942	2.42536	2.40215	2.70367	1.68981	2.27334	1.69602	1.98852	2.01789	1.71873
3336.3	1.12531	1.54723	2.10593	2.22939	2.42533	2.40211	2.70323	1.68974	2.27323	1.69598	1.98853	2.01791	1.71872
3336.78	1.12531	1.54714	2.10553	2.22936	2.42531	2.40207	2.70279	1.68967	2.27312	1.69594	1.98854	2.01794	1.71872
3337.27	1.12532	1.54704	2.10513	2.22933	2.42528	2.40204	2.70235	1.68961	2.273	1.6959	1.98855	2.01797	1.71871
3337.75	1.12532	1.54695	2.10473	2.2293	2.42525	2.402	2.70191	1.68955	2.27289	1.69586	1.98855	2.018	1.7187
3338.23	1.12532	1.54686	2.10434	2.22927	2.42522	2.40196	2.70148	1.68949	2.27278	1.69582	1.98856	2.01803	1.7187
3338.71	1.12533	1.54677	2.10394	2.22923	2.42519	2.40192	2.70104	1.68942	2.27267	1.69578	1.98857	2.01805	1.71869
3339.2	1.12533	1.54668	2.10354	2.2292	2.42516	2.40188	2.7006	1.68936	2.27256	1.69573	1.98858	2.01808	1.71869
3339.68	1.12534	1.54659	2.10315	2.22917	2.42513	2.40185	2.70017	1.6893	2.27245	1.69569	1.98859	2.01811	1.71868
3340.16	1.12534	1.5465	2.10276	2.22913	2.4251	2.40181	2.69973	1.68925	2.27233	1.69564	1.9886	2.01814	1.71867
3340.64	1.12535	1.54641	2.10237	2.2291	2.42506	2.40177	2.6993	1.68919	2.27222	1.6956	1.98861	2.01817	1.71867
3341.12	1.12535	1.54632	2.10198	2.22907	2.42503	2.40173	2.69886	1.68913	2.27211	1.69555	1.98862	2.0182	1.71866
3341.61	1.12536	1.54623	2.10159	2.22903	2.42499	2.40169	2.69843	1.68907	2.27199	1.69551	1.98863	2.01823	1.71865
3342.09	1.12536	1.54614	2.1012	2.229	2.42495	2.40165	2.698	1.68902	2.27188	1.69546	1.98864	2.01826	1.71865
3342.57	1.12537	1.54605	2.10082	2.22896	2.42492	2.40161	2.69757	1.68896	2.27177	1.69541	1.98864	2.01829	1.71864
3343.05	1.12538	1.54596	2.10044	2.22892	2.42488	2.40158	2.69714	1.68891	2.27165	1.69536	1.98865	2.01832	1.71864
3343.53	1.12538	1.54588	2.10006	2.22889	2.42484	2.40154	2.69671	1.68886	2.27154	1.69532	1.98866	2.01835	1.71863
3344.02	1.12539	1.54579	2.09968	2.22885	2.4248	2.4015	2.69628	1.6888	2.27143	1.69527	1.98867	2.01838	1.71862
3344.5	1.1254	1.5457	2.0993	2.22881	2.42476	2.40146	2.69586	1.68875	2.27131	1.69522	1.98868	2.01841	1.71862
3344.98	1.12541	1.54561	2.09893	2.22877	2.42471	2.40142	2.69543	1.6887	2.2712	1.69517	1.98869	2.01844	1.71861
3345.46	1.12542	1.54553	2.09856	2.22873	2.42467	2.40138	2.69501	1.68865	2.27108	1.69512	1.9887	2.01847	1.7186
3345.95	1.12542	1.54544	2.09818	2.2287	2.42463	2.40134	2.69458	1.6886	2.27097	1.69506	1.98871	2.0185	1.71859
3346.43	1.12543	1.54535	2.09782	2.22866	2.42458	2.4013	2.69416	1.68855	2.27085	1.69501	1.98872	2.01853	1.71859
3346.91	1.12544	1.54527	2.09745	2.22862	2.42453	2.40126	2.69374	1.68851	2.27074	1.69496	1.98873	2.01856	1.71858
3347.39	1.12545	1.54518	2.09708	2.22857	2.42449	2.40122	2.69332	1.68846	2.27063	1.69491	1.98874	2.01859	1.71857
3347.87	1.12546	1.5451	2.09672	2.22853	2.42444	2.40118	2.69291	1.68842	2.27051	1.69485	1.98874	2.01862	1.71857
3348.36	1.12547	1.54501	2.09636	2.22849	2.42439	2.40114	2.69249	1.68837	2.2704	1.6948	1.98875	2.01866	1.71856
3348.84	1.12548	1.54492	2.096	2.22845	2.42434	2.4011	2.69208	1.68833	2.27028	1.69474	1.98876	2.01869	1.71855
3349.32	1.12549	1.54484	2.09565	2.22841	2.42429	2.40106	2.69166	1.68828	2.27017	1.69469	1.98877	2.01872	1.71854
3349.8	1.12551	1.54476	2.09529	2.22836	2.42423	2.40102	2.69125	1.68824	2.27005	1.69463	1.98878	2.01875	1.71854
3350.28	1.12552	1.54467	2.09494	2.22832	2.42418	2.40098	2.69085	1.6882	2.26994	1.69457	1.98879	2.01878	1.71853
3350.77	1.12553	1.54459	2.09459	2.22827	2.42413	2.40094	2.69044	1.68816	2.26982	1.69452	1.9888	2.01881	1.71852
3351.25	1.12554	1.5445	2.09425	2.22823	2.42407	2.4009	2.69003	1.68812	2.26971	1.69446	1.98881	2.01885	1.71851
3351.73	1.12555	1.54442	2.0939	2.22818	2.42401	2.40086	2.68963	1.68808	2.26959	1.6944	1.98882	2.01888	1.7185
3352.21	1.12557	1.54434	2.09356	2.22814	2.42396	2.40081	2.68923	1.68804	2.26948	1.69434	1.98882	2.01891	1.7185
3352.7	1.12558	1.54426	2.09322	2.22809	2.4239	2.40077	2.68883	1.688	2.26936	1.69428	1.98883	2.01894	1.71849
3353.18	1.12559	1.54417	2.09289	2.22804	2.42384	2.40073	2.68844	1.68797	2.26925	1.69422	1.98884	2.01897	1.71848
3353.66	1.12561	1.54409	2.09255	2.22799	2.42378	2.40069	2.68804	1.68793	2.26913	1.69416	1.98885	2.01901	1.71847
3354.14	1.12562	1.54401	2.09222	2.22794	2.42372	2.40065	2.68765	1.6879	2.26901	1.6941	1.98886	2.01904	1.71846
3354.62	1.12564	1.54393	2.09189	2.2279	2.42365	2.40061	2.68726	1.68786	2.2689	1.69404	1.98887	2.01907	1.71845
[truncated: 1,339 more rows]
